# Supplementary material for: Comprehensive Analysis of Transcriptome Variation Uncovers Known and Novel Driver Events in T-Cell Acute Lymphoblastic Leukemia
Source: PLoS Genet. 2013 Dec 19;9(12):e1003997. doi: 10.1371/journal.pgen.1003997 (PMC3868543; doi:10.1371/journal.pgen.1003997)
Supplement: Table S1 — (A) Sequencing and mapping statistics, (B) Variant statistics, (C) Fusion statistics. (XLSX) [file pgen.1003997.s011.xlsx]

## Sheet: Sheet1
Table S1.A. Sequencing and mapping statistics
	SAMPLE	CLEAN_READS	TOTAL_READS	PCT_PF_UQ_READS_ALIGNED	ON_TARGET_BASES	MEAN_TARGET_COVERAGE	PCT_TARGET_BASES_2X	PCT_TARGET_BASES_10X	PCT_TARGET_BASES_20X	PCT_TARGET_BASES_30X
Cell Lines	ALLSIL	143055254	58424415	0.996	2389741818	90.2	0.49	0.39	0.35	0.32
	CCRFCEM	167804246	62730572	0.989	1639986321	61.86	0.48	0.4	0.34	0.3
	DND41	121461066	88001825	0.998	4691874786	179.51	0.52	0.43	0.4	0.38
	HPBALL	149288864	88897354	0.997	4105954793	135.8	0.58	0.45	0.4	0.37
	HSB2	97193458	40873291	0.998	2091561432	74.47	0.53	0.42	0.37	0.33
	JURKAT	143764448	88221222	0.998	4894887027	172.95	0.56	0.46	0.42	0.4
	KARPAS45	119140526	65822553	0.997	3478750118	89.9	0.94	0.71	0.53	0.43
	KE37	106588792	58459669	0.998	3083266161	79.79	0.92	0.66	0.48	0.39
	LOUCY	103663912	69422887	0.997	3195085673	82.5	0.94	0.73	0.56	0.45
	MOLT4	140759572	94708631	0.997	4960756270	128.03	0.95	0.78	0.61	0.5
	MOLT14	164412026	87567592	0.997	4444300587	145.97	0.57	0.45	0.41	0.38
	P12ICHIKAWA	76539524	53998577	0.997	2949391041	76.42	0.91	0.64	0.46	0.37
	PEER	76979456	45406860	0.998	2081371613	77.23	0.5	0.36	0.28	0.24
	PF382	127349110	83334490	0.998	4488240752	140.04	0.6	0.46	0.41	0.38
	RPMI8402	203623252	79017501	0.997	3937992210	125.56	0.59	0.46	0.41	0.38
	SUPT1	110122096	49895390	0.987	1261645502	48.42	0.48	0.37	0.3	0.24
	SUPT13	98967922	58387261	0.997	2889731181	75.04	0.91	0.61	0.44	0.36
	TALL1	64314594	42768080	0.998	2006352513	80.32	0.48	0.39	0.34	0.3
Patients	R1	88619114	60261677	0.997	2064690285	73.24	0.57	0.45	0.38	0.34
	R3	29463536	4360841	0.99	115611069	7.35	0.19	0.04	0.02	0.01
	R4	97408182	53008343	0.997	1990100188	69.74	0.57	0.42	0.34	0.29
	R5	48281802	25383022	0.998	1220576407	46.34	0.49	0.36	0.29	0.23
	R6	53466972	28409604	0.997	1290467721	48.88	0.51	0.38	0.29	0.23
	R7	125132082	85277047	0.996	3959498911	102.01	0.97	0.83	0.67	0.55
	R8	109768764	73952998	0.997	3920318296	101.1	0.96	0.79	0.61	0.49
	R9	132445372	93048786	0.996	3182596956	82.08	0.96	0.78	0.59	0.48
	R10	151363060	101832247	0.996	3632600044	93.62	0.96	0.79	0.62	0.5
	RM2	99233112	64790950	0.996	2534391876	90.46	0.57	0.44	0.37	0.33
	TLE76	69656176	31257065	0.997	1758465711	46.14	0.84	0.47	0.3	0.23
	TLE77	98377658	52836140	0.997	2516507986	66.49	0.8	0.42	0.3	0.24
	TLE79	96186234	29413263	0.993	1301050841	33.74	0.91	0.59	0.32	0.19
	TLE80	162984756	93907574	0.997	4917920438	128.33	0.85	0.52	0.41	0.36
	TLE81	103952310	62090742	0.996	2949083911	76.04	0.95	0.76	0.57	0.44
	TLE85	87197806	36800184	0.995	2002616097	50.94	0.93	0.65	0.4	0.26
	TLE86	99060720	58813818	0.997	3271973044	84.6	0.94	0.71	0.51	0.4
	TLE87	104322874	64363651	0.997	3560688187	91.98	0.93	0.7	0.52	0.41
	TLE89	133159000	79024483	0.998	4555249077	117.57	0.93	0.7	0.51	0.42
	TLE90	102533206	54605273	0.997	3204460155	83.09	0.94	0.7	0.49	0.37
	TLE91	104208878	56011156	0.998	3197100955	82.98	0.91	0.62	0.44	0.35
	TLE92	143970214	69228913	0.997	3996526002	103.11	0.9	0.59	0.42	0.34
	TLE93	97478612	50392641	0.997	2841564137	73.76	0.9	0.58	0.39	0.3
	TUG1	102629154	63614364	0.997	2725834426	96.91	0.56	0.43	0.37	0.32
	TUG2	71645402	36014631	0.996	1437612112	53.19	0.52	0.36	0.27	0.21
	TUG3	141313166	90673798	0.997	3285744229	112.33	0.6	0.46	0.4	0.36
	TUG4	103174574	62401567	0.996	2442222034	83.91	0.59	0.45	0.38	0.33
	TUG5	114508644	83629512	0.997	3268334372	114.37	0.59	0.46	0.41	0.37
	TUG6	89842806	62199073	0.995	2225552810	79.55	0.57	0.44	0.38	0.33
	TUG7	111692202	85454478	0.996	2914278045	99.56	0.61	0.47	0.41	0.37
	TUG8	110599628	61922165	0.996	2098585213	68.23	0.63	0.47	0.39	0.34
	Thymus	217449780	127342408	0.996655	5010513331	128.77	0.97418	0.85528	0.712207	0.60432
	Average	112323078.28	64365211.68		2.95967e+09	89.09
	Min	29463536	4360841		115611069	7.35
	Max	217449780	127342408		5010513331	179.51
Table S1.B. Variant Statistics
		Initial Variant Calling		Custom Variant Filtering
		SNVs	INDELs	SNVs	INDELs
Cell lines	ALLSIL	10464	63	555	25
	CCRFCEM	10464	120	1201	56
	DND41	9980	136	766	26
	HPBALL	8505	57	19	8
	HSB2	7033	78	471	23
	JURKAT	11725	169	1836	59
	KARPAS45	14392	84	1532	6
	KE37	9883	103	62	4
	LOUCY	12761	121	65	12
	MOLT4	14612	126	256	18
	MOLT14	8086	50	73	3
	P12ICHIKAWA	9853	76	101	4
	PEER	5161	70	64	3
	PF382	8856	44	511	4
	RPMI8402	7572	42	116	4
	SUPT1	7589	92	979	5
	SUPT13	8916	92	67	42
	TALL1	5873	46	75	3
Patient sample	R1	7072	69	63	3
	R3	291	7	2	0
	R4	5710	81	49	2
	R5	4420	54	46	5
	R6	4485	61	43	4
	R7	14592	107	109	9
	R8	13022	102	75	8
	R9	13550	117	91	4
	R10	14760	123	74	5
	RM2	7505	51	83	4
	TLE76	4797	54	36	1
	TLE77	5753	65	35	0
	TLE79	7743	85	23	0
	TLE80	8905	103	42	8
	TLE81	14038	117	47	2
	TLE85	9909	87	27	5
	TLE86	12546	101	64	7
	TLE87	12715	109	52	7
	TLE89	12108	95	64	7
	TLE90	10190	85	54	1
	TLE91	8921	85	45	5
	TLE92	8469	87	44	4
	TLE93	7922	91	34	6
	TUG1	7143	36	5	3
	TUG2	5013	26	42	2
	TUG3	7983	46	9	2
	TUG4	8217	52	11	3
	TUG5	8493	54	9	0
	TUG6	7765	43	15	3
	TUG7	8355	53	12	4
	TUG8	8847	62	349	11
Total	Sum	442964	3877	10403	430
	Average	9040.08	79.1224	212.306	8.77551
	Median	8505	81	63	4
	Max	14760	169	1836	59
	Min	291	7	2	0
Patients only	Sum	271239	2308	1654	125
	Average	8749.65	74.4516	53.3548	4.03226
	Median	8355	81	44	4
	Max	14760	123	349	11
	Min	291	7	2	0
Table S1.C. Fusions statistics
		# of fusions before filtering	# of fusions after defuse filtering	# of fusions after custom filtering
Cell Lines	ALLSIL	585	80	17
	CCRFCEM	512	40	5
	DND41	796	37	3
	HPBALL	1963	113	19
	HSB2	1136	99	10
	JURKAT	1263	68	10
	KARPAS45	833	71	10
	KE37	685	44	6
	LOUCY	820	91	10
	MOLT4	704	19	0
	MOLT14	1381	104	15
	P12ICHIKAWA	690	37	6
	PEER	563	19	4
	PF382	1378	80	11
	RPMI8402	2919	239	42
	SUPT1	485	84	24
	SUPT13	576	19	4
	TALL1	466	21	4
Patients	R1	770	59	7
	R3	209	4	0
	R4	632	43	8
	R5	316	21	2
	R6	431	21	7
	R7	972	44	9
	R8	824	33	4
	R9	1283	71	5
	R10	1686	74	4
	RM2	710	37	4
	TLE76	692	43	9
	TLE77	724	26	4
	TLE79	1101	17	4
	TLE80	1255	53	11
	TLE81	669	38	5
	TLE85	517	17	3
	TLE86	580	15	5
	TLE87	675	14	5
	TLE89	1052	46	12
	TLE90	1269	72	13
	TLE91	792	37	7
	TLE92	1202	69	10
	TLE93	829	35	2
	TUG1	552	33	3
	TUG2	341	12	1
	TUG3	1014	38	8
	TUG4	653	18	3
	TUG5	1019	55	6
	TUG6	565	24	6
	TUG7	852	56	4
	TUG8	627	35	0
	Thymus	1633	60	4
Total	Sum	42568	2425	371
	Average	868.73	49.49	7.57
	Median	724	38	6
	Max	2919	239	42
	Min	209	4	0
Patients only	Sum	24813	1160	171
	Average	800.42	37.42	5.52
	Median	724	37	5
	Max	1686	74	13
	Min	209	4	0
