# Supplementary material for: Comprehensive Analysis of Transcriptome Variation Uncovers Known and Novel Driver Events in T-Cell Acute Lymphoblastic Leukemia
Source: PLoS Genet. 2013 Dec 19;9(12):e1003997. doi: 10.1371/journal.pgen.1003997 (PMC3868543; doi:10.1371/journal.pgen.1003997)
Supplement: Table S2 — Samples analyzed in this study. (XLSX) [file pgen.1003997.s012.xlsx]

## Sheet: Sheet1
Table S2. Samples analyzed in this study
	Sample	RNAseq	Diagnosis exome	Remission exome
Cell Lines	ALLSIL	yes	yes (*)	NA
	CCRFCEM	yes	yes (*)	NA
	DND41	yes	yes (*)	NA
	HPBALL	yes	no	NA
	HSB2	yes	yes (*)	NA
	JURKAT	yes	yes (*)	NA
	KARPAS45	yes	yes (*)	NA
	KE37	yes	yes (*)	NA
	LOUCY	yes	yes (*)	NA
	MOLT4	yes	yes (*)	NA
	MOLT14	yes	no	NA
	P12ICHIKAWA	yes	yes (*)	NA
	PEER	yes	yes (*)	NA
	PF382	yes	yes (*)	NA
	RPMI8402	yes	yes (*)	NA
	SUPT1	yes	yes (*)	NA
	SUPT13	yes	yes (*)	NA
	TALL1	yes	yes (*)	NA
Patient Samples	R1	yes	no	no
	R3	yes	no	no
	R4	yes	no	no
	R5	yes	no	no
	R6	yes	no	no
	R7	yes	no	no
	R8	yes	no	no
	R9	yes	no	no
	R10	yes	no	no
	RM2	yes	no	no
	TLE76	yes	yes (*)	no
	TLE77	yes	yes	no
	TLE79	yes	yes (*)	no
	TLE80	yes	yes (*)	no
	TLE81	yes	yes	no
	TLE85	yes	yes (*)	no
	TLE86	yes	yes	no
	TLE87	yes	yes (*)	no
	TLE89	yes	yes (*)	no
	TLE90	yes	yes (*)	no
	TLE91	yes	yes (*)	no
	TLE92	yes	yes (*)	no
	TLE93	yes	yes	no
	TUG1	yes	yes	yes
	TUG2	yes	yes	no
	TUG3	yes	yes	yes
	TUG4	yes	yes	yes
	TUG5	yes	yes	yes
	TUG6	yes	yes	yes
	TUG7	yes	yes	yes
	TUG8	yes	no	no
	THYMUS	yes	no	no
* published previously in De Keersmaecker K, Atak ZK, Li N, Vicente C, Patchett S, et al. (2013) Exome sequencing identifies mutation in CNOT3 and ribosomal genes RPL5 and RPL10 in T-cell acute lymphoblastic leukemia. Nat Genet 45: 186–190. doi:10.1038/ng.2508
