# Supplementary material for: Comprehensive Analysis of Transcriptome Variation Uncovers Known and Novel Driver Events in T-Cell Acute Lymphoblastic Leukemia
Source: PLoS Genet. 2013 Dec 19;9(12):e1003997. doi: 10.1371/journal.pgen.1003997 (PMC3868543; doi:10.1371/journal.pgen.1003997)
Supplement: Table S3 — Comparison of the number of novel SNV and INDELs between RNAseq and Exome-seq. (XLSX) [file pgen.1003997.s013.xlsx]

## Sheet: Sheet1
Table S3. Comparison of the number of novel SNV and INDELs between RNAseq and Exome-seq
	RNA-seq		Exome-seq				Overlap
Sample	SNVs	INDELs	SNVsa	SNVsb	INDELsc	INDELsd	SNVs	INDELse	INDELsf
ALLSIL	3017	29	652	190	52	19	165	2	2
CCRFCEM	3921	49	2923	997	544	148	861	6	11
DND41	1725	24	2543	1328	230	103	1161	5	6
HSB2	961	18	1906	719	281	112	680	7	8
JURKAT	3222	46	4717	2532	517	246	2300	18	19
KARPAS45	3678	19	5795	3345	110	89	2278	2	8
KE37	407	22	647	303	50	41	230	1	5
LOUCY	515	20	530	313	63	50	254	3	7
MOLT4	1025	22	1358	807	123	108	424	1	5
P12ICHIKAWA	469	17	746	352	54	43	256	0	4
PEER	244	5	667	160	38	10	138	2	2
PF382	1082	9	1891	844	63	22	732	1	3
RPMI8402	376	9	794	270	49	19	224	1	1
SUPT13	376	18	651	275	50	36	239	1	5
SUPT1	3055	40	3717	829	371	127	767	6	9
TALL1	257	8	688	182	38	8	158	2	2
TLE76	197	9	714	157	64	37	130	0	8
TLE77	232	8	678	160	77	44	123	0	4
TLE79	327	13	662	223	108	92	153	0	9
TLE80	377	23	712	268	80	54	227	1	8
TLE81	542	22	640	403	70	67	296	0	11
TLE85	394	18	681	251	113	92	184	1	10
TLE86	512	20	691	389	80	68	276	1	12
TLE87	504	22	658	368	77	70	284	1	9
TLE89	464	21	706	369	110	88	270	3	13
TLE90	431	15	738	307	494	471	210	1	8
TLE91	366	15	693	268	102	78	212	2	10
TLE92	344	18	683	262	90	68	217	1	8
TLE93	324	21	638	247	59	46	174	0	10
TUG1	219	10	589	190	78	17	144	0	7
TUG2	196	9	718	159	131	26	145	1	5
TUG3	277	11	593	214	69	23	164	0	9
TUG4	312	9	637	212	139	39	180	1	8
TUG5	287	8	604	217	109	34	188	0	7
TUG6	293	10	646	214	124	34	179	4	8
TUG7	296	14	629	243	122	35	216	4	11
a	SAMTools - default parameters
b	SAMTools - default parameters & RNA-seq coverage >20
c	DINDEL - minimum depth:15 & minimum variant allele frequency:0.15
d	DINDEL - minimum depth:15 & minimum variant allele frequency:0.15 & RNA-seq coverage >3
e	Overlap of RNA-seq INDELs with Exome-seq INDELs (d)
f	Overlap of RNA-seq INDELs with unfiltered Exome-seq INDELs
