# Supplementary material for: Comprehensive Analysis of Transcriptome Variation Uncovers Known and Novel Driver Events in T-Cell Acute Lymphoblastic Leukemia
Source: PLoS Genet. 2013 Dec 19;9(12):e1003997. doi: 10.1371/journal.pgen.1003997 (PMC3868543; doi:10.1371/journal.pgen.1003997)
Supplement: Table S6 — IPA on 213 candidate genes. (XLSX) [file pgen.1003997.s016.xlsx]

## Sheet: Sheet1
Table S6. IPA on 213 candidate genes
Note that this enrichment was obtained using all "expressed genes" from the RNA-seq as background gene set to avoid any bias to expressed genes, because mutations can only be detected in expressed genes when using RNA-seq.
Category	Functions Annotation	p-Value	Molecules	# Molecules
Cancer	precursor T-cell lymphoblastic leukemia-lymphoma	1.35e-11	BCL11B,FBXW7,IL7R,JAK1,JAK3,KRAS,NF1,NOTCH1,NRAS,PHF6,PTEN,STAT5B	12
Hematological Disease	precursor T-cell lymphoblastic leukemia-lymphoma	1.35e-11	BCL11B,FBXW7,IL7R,JAK1,JAK3,KRAS,NF1,NOTCH1,NRAS,PHF6,PTEN,STAT5B	12
Immunological Disease	precursor T-cell lymphoblastic leukemia-lymphoma	1.35e-11	BCL11B,FBXW7,IL7R,JAK1,JAK3,KRAS,NF1,NOTCH1,NRAS,PHF6,PTEN,STAT5B	12
Cancer	acute lymphocytic leukemia	2.66e-08	BCL11B,FBXW7,IL7R,JAK1,JAK3,KRAS,NF1,NOTCH1,NRAS,PHF6,PTEN,STAT5B,ZNF230	13
Hematological Disease	acute lymphocytic leukemia	2.66e-08	BCL11B,FBXW7,IL7R,JAK1,JAK3,KRAS,NF1,NOTCH1,NRAS,PHF6,PTEN,STAT5B,ZNF230	13
Immunological Disease	acute lymphocytic leukemia	2.66e-08	BCL11B,FBXW7,IL7R,JAK1,JAK3,KRAS,NF1,NOTCH1,NRAS,PHF6,PTEN,STAT5B,ZNF230	13
Cancer	childhood T acute lymphoblastic leukemia	1.83e-06	FBXW7,KRAS,NOTCH1,NRAS	4
Hematological Disease	childhood T acute lymphoblastic leukemia	1.83e-06	FBXW7,KRAS,NOTCH1,NRAS	4
Immunological Disease	childhood T acute lymphoblastic leukemia	1.83e-06	FBXW7,KRAS,NOTCH1,NRAS	4
Cancer	childhood acute lymphoblastic leukemia	4.06e-06	FBXW7,KRAS,NOTCH1,NRAS,ZNF230	5
Hematological Disease	childhood acute lymphoblastic leukemia	4.06e-06	FBXW7,KRAS,NOTCH1,NRAS,ZNF230	5
Immunological Disease	childhood acute lymphoblastic leukemia	4.06e-06	FBXW7,KRAS,NOTCH1,NRAS,ZNF230	5
Cancer	tumorigenesis of endocrine gland tumor	5.63e-06	APC,CDKN1B,FBXW7,KRAS,NF1,PTEN	6
Cancer	hyperplasia of tissue	6.03e-06	CDKN1B,KRAS,NF1,NFKB2,NOTCH1,PRKDC,PTEN	7
Cancer	precursor B-cell acute lymphoblastic leukemia	1.2e-05	FBXW7,IL7R,JAK1,KRAS,NRAS	5
Hematological Disease	precursor B-cell acute lymphoblastic leukemia	1.2e-05	FBXW7,IL7R,JAK1,KRAS,NRAS	5
Immunological Disease	precursor B-cell acute lymphoblastic leukemia	1.2e-05	FBXW7,IL7R,JAK1,KRAS,NRAS	5
Cellular Development	proliferation of hematopoietic progenitor cells	1.22e-05	CDKN1B,CTCF,EED,IL7R,JAK3,KRAS,MZF1,NF1,NOTCH1,NRAS,PIK3CD,PTEN	12
Cellular Growth and Proliferation	proliferation of hematopoietic progenitor cells	1.22e-05	CDKN1B,CTCF,EED,IL7R,JAK3,KRAS,MZF1,NF1,NOTCH1,NRAS,PIK3CD,PTEN	12
Hematological System Development and Function	proliferation of hematopoietic progenitor cells	1.22e-05	CDKN1B,CTCF,EED,IL7R,JAK3,KRAS,MZF1,NF1,NOTCH1,NRAS,PIK3CD,PTEN	12
Hematopoiesis	proliferation of hematopoietic progenitor cells	1.22e-05	CDKN1B,CTCF,EED,IL7R,JAK3,KRAS,MZF1,NF1,NOTCH1,NRAS,PIK3CD,PTEN	12
Cancer	tumorigenesis of pancreas	1.47e-05	APC,CDKN1B,KRAS,NOTCH1	4
Endocrine System Disorders	tumorigenesis of pancreas	1.47e-05	APC,CDKN1B,KRAS,NOTCH1	4
Gastrointestinal Disease	tumorigenesis of pancreas	1.47e-05	APC,CDKN1B,KRAS,NOTCH1	4
Digestive System Development and Function	abnormal morphology of Peyer's patches	1.74e-05	DOCK2,IL7R,JAK3,NFKB2,PRKDC,PTEN	6
Lymphoid Tissue Structure and Development	abnormal morphology of Peyer's patches	1.74e-05	DOCK2,IL7R,JAK3,NFKB2,PRKDC,PTEN	6
Organ Morphology	abnormal morphology of Peyer's patches	1.74e-05	DOCK2,IL7R,JAK3,NFKB2,PRKDC,PTEN	6
Tissue Morphology	abnormal morphology of Peyer's patches	1.74e-05	DOCK2,IL7R,JAK3,NFKB2,PRKDC,PTEN	6
Cancer	acute leukemia	1.89e-05	BCL11B,FBXW7,IL7R,JAK1,JAK3,KRAS,NF1,NOTCH1,NRAS,PHF6,PTEN,SERPINB2,STAT5B,ZNF230	14
Hematological Disease	acute leukemia	1.89e-05	BCL11B,FBXW7,IL7R,JAK1,JAK3,KRAS,NF1,NOTCH1,NRAS,PHF6,PTEN,SERPINB2,STAT5B,ZNF230	14
Cellular Development	arrest in differentiation of B lymphocytes	2.58e-05	IL7R,JAK1,JAK3,NFKB2,PRKDC,STAT5B	6
Hematological System Development and Function	arrest in differentiation of B lymphocytes	2.58e-05	IL7R,JAK1,JAK3,NFKB2,PRKDC,STAT5B	6
Hematopoiesis	arrest in differentiation of B lymphocytes	2.58e-05	IL7R,JAK1,JAK3,NFKB2,PRKDC,STAT5B	6
Humoral Immune Response	arrest in differentiation of B lymphocytes	2.58e-05	IL7R,JAK1,JAK3,NFKB2,PRKDC,STAT5B	6
Lymphoid Tissue Structure and Development	morphology of thymus gland	3.62e-05	BCL11B,CDKN1B,IL7R,JAK1,JAK3,NFKB2,PIK3CD,PRKDC,PTEN,STAT5B	10
Organ Morphology	morphology of thymus gland	3.62e-05	BCL11B,CDKN1B,IL7R,JAK1,JAK3,NFKB2,PIK3CD,PRKDC,PTEN,STAT5B	10
Cancer	glioma	3.92e-05	CDKN1B,CIC,EFEMP1,H3F3A/H3F3B,KRAS,NF1,NOTCH1,OBSCN,PRKDC,PTEN	10
Neurological Disease	glioma	3.92e-05	CDKN1B,CIC,EFEMP1,H3F3A/H3F3B,KRAS,NF1,NOTCH1,OBSCN,PRKDC,PTEN	10
Cancer	tumorigenesis of neuroendocrine tumor	4.72e-05	APC,CDKN1B,FBXW7,NF1,PTEN	5
Cancer	adenocarcinoma	4.74e-05	AKNA,ANKHD1,ANKRD24,ANKRD26,AP5Z1,APC,CDC27,CDH23,CDKN1B,COG3,CTCF,DOCK2,DUOX2,DYM,FAM111B,FAT1,FAT3,FBXW7,FILIP1,GART,GBE1,HEATR6,IGSF22,IL7R,IRF2BPL,JAK1,KDM2B,KIF21B,KNDC1,KRAS,MAML3,MAN2A2,MAP2K3,MAPK10,MRC2,MSH3,MUC16,MUT,MYH2,MYO7B,MYPN,NAT10,NCOA2,NF1,NOTCH1,NRAS,OBSCN,PDS5A,PLEC,PRKDC,PTEN,PTK2B,PTPRE,PUM1,RBM45,RNF213,RNGTT,RPL9,SAFB2,SERPINB2,SLC16A3,SRRM2,TBC1D8B,TEX2,TNRC18,TRANK1,TTC…	72
Cancer	lung adenocarcinoma	5.58e-05	AKNA,ANKHD1,ANKRD24,ANKRD26,AP5Z1,CDH23,CDKN1B,COG3,CTCF,DOCK2,DUOX2,DYM,FAM111B,FAT1,FAT3,FILIP1,GART,GBE1,HEATR6,IGSF22,IL7R,IRF2BPL,KDM2B,KIF21B,KNDC1,KRAS,MAML3,MAN2A2,MAP2K3,MRC2,MUC16,MUT,MYH2,MYO7B,MYPN,NAT10,NCOA2,NF1,NOTCH1,NRAS,OBSCN,PDS5A,PLEC,PRKDC,PTEN,PTK2B,PUM1,RBM45,RNF213,RNGTT,SERPINB2,SRRM2,TBC1D8B,TEX2,TRANK1,TTC24,TTN,UBR4,VPS13B,WDR27,ZMYM2	61
Respiratory Disease	lung adenocarcinoma	5.58e-05	AKNA,ANKHD1,ANKRD24,ANKRD26,AP5Z1,CDH23,CDKN1B,COG3,CTCF,DOCK2,DUOX2,DYM,FAM111B,FAT1,FAT3,FILIP1,GART,GBE1,HEATR6,IGSF22,IL7R,IRF2BPL,KDM2B,KIF21B,KNDC1,KRAS,MAML3,MAN2A2,MAP2K3,MRC2,MUC16,MUT,MYH2,MYO7B,MYPN,NAT10,NCOA2,NF1,NOTCH1,NRAS,OBSCN,PDS5A,PLEC,PRKDC,PTEN,PTK2B,PUM1,RBM45,RNF213,RNGTT,SERPINB2,SRRM2,TBC1D8B,TEX2,TRANK1,TTC24,TTN,UBR4,VPS13B,WDR27,ZMYM2	61
Cell Morphology	ruffling	6.56e-05	APC,CAPG,KRAS,NCK2,NRAS,PTEN,PTK2B	7
Cancer	lung tumor	6.75e-05	AGER,AKNA,ANKHD1,ANKRD24,ANKRD26,AP5Z1,APC,BRF1,CDH23,CDKN1B,COG3,CTCF,DOCK2,DUOX2,DYM,FAM111B,FAT1,FAT3,FBXW7,FILIP1,GART,GBE1,HEATR6,IGSF22,IL7R,IRF2BPL,KDM2B,KIF21B,KNDC1,KRAS,MAML3,MAN2A2,MAP2K3,MRC2,MUC16,MUT,MYH2,MYO7B,MYPN,NAT10,NCOA2,NF1,NOTCH1,NRAS,OBSCN,PDS5A,PLEC,PRKDC,PTEN,PTK2B,PUM1,RBM45,RNF213,RNGTT,RPL9,SERPINB2,SRRM2,TBC1D8B,TEX2,TRANK1,TTC24,TTN,UBR4,VPS13B,WDR27,ZMYM2	66
Respiratory Disease	lung tumor	6.75e-05	AGER,AKNA,ANKHD1,ANKRD24,ANKRD26,AP5Z1,APC,BRF1,CDH23,CDKN1B,COG3,CTCF,DOCK2,DUOX2,DYM,FAM111B,FAT1,FAT3,FBXW7,FILIP1,GART,GBE1,HEATR6,IGSF22,IL7R,IRF2BPL,KDM2B,KIF21B,KNDC1,KRAS,MAML3,MAN2A2,MAP2K3,MRC2,MUC16,MUT,MYH2,MYO7B,MYPN,NAT10,NCOA2,NF1,NOTCH1,NRAS,OBSCN,PDS5A,PLEC,PRKDC,PTEN,PTK2B,PUM1,RBM45,RNF213,RNGTT,RPL9,SERPINB2,SRRM2,TBC1D8B,TEX2,TRANK1,TTC24,TTN,UBR4,VPS13B,WDR27,ZMYM2	66
Cancer	tumorigenesis of head and neck tumor	7.39e-05	APC,CDKN1B,KRAS,NF1,PTEN	5
Cell Death and Survival	apoptosis of T lymphocytes	8.64e-05	BCL11B,CDKN1B,FBXW7,IL7R,JAK3,KRAS,MAP2K3,NFKB2,NOTCH1,PIK3CD,PRKDC,PTEN,STAT5B	13
Cellular Development	differentiation of hematopoietic progenitor cells	9.93e-05	CDKN1B,CTCF,KRAS,MZF1,NOTCH1,NRAS,PIK3CD,PRKDC,PTEN,STAT5B,ZMYM2	11
Hematological System Development and Function	differentiation of hematopoietic progenitor cells	9.93e-05	CDKN1B,CTCF,KRAS,MZF1,NOTCH1,NRAS,PIK3CD,PRKDC,PTEN,STAT5B,ZMYM2	11
Hematopoiesis	differentiation of hematopoietic progenitor cells	9.93e-05	CDKN1B,CTCF,KRAS,MZF1,NOTCH1,NRAS,PIK3CD,PRKDC,PTEN,STAT5B,ZMYM2	11
Developmental Disorder	hypoplasia of spleen	0.000105	CDKN1B,DOCK2,IL7R,JAK3,NFKB2,PIK3CD,PRKDC	7
Immunological Disease	hypoplasia of spleen	0.000105	CDKN1B,DOCK2,IL7R,JAK3,NFKB2,PIK3CD,PRKDC	7
Cell Morphology	size of cells	0.000106	APC,CDKN1B,DMPK,FBXW7,IL7R,KDM2B,MPRIP,NCOA2,NRAS,PLD1,PLEC,PON2,PTEN	13
Cancer	hyperplasia of epithelial tissue	0.000111	CDKN1B,KRAS,NFKB2,NOTCH1,PTEN	5
Cellular Assembly and Organization	quantity of actin filaments	0.000111	AGER,KRAS,MPRIP,NRAS,PLEC,TTN	6
Cancer	tumorigenesis of adenocarcinoma	0.000119	APC,CDKN1B,KRAS,MSH3,NF1,NOTCH1,PTEN,PTPRE	8
Cell Death and Survival	cell viability of lung cancer cell lines	0.000128	CDKN1B,KRAS,NFKB2,NOTCH1,PRKDC,PTK2B	6
Cancer	pancreatic intraepithelial neoplasia	0.000129	AGER,KRAS,PTEN	3
Cancer	tumorigenesis of thyroid gland tumor	0.000129	CDKN1B,KRAS,PTEN	3
Endocrine System Disorders	pancreatic intraepithelial neoplasia	0.000129	AGER,KRAS,PTEN	3
Endocrine System Disorders	tumorigenesis of thyroid gland tumor	0.000129	CDKN1B,KRAS,PTEN	3
Gastrointestinal Disease	pancreatic intraepithelial neoplasia	0.000129	AGER,KRAS,PTEN	3
Cell Morphology	morphology of cells	0.000162	AGER,APC,BCL11B,CDH23,CDKN1B,CSNK2A1,DAPK3,DMPK,EHMT1,FAT1,FAT3,HADHA,IDUA,IFT122,IL7R,JAK3,KRAS,MAN2A2,MAP2K3,MUT,NCOA2,NF1,NFKB2,NRAS,PIK3CD,PLD1,PLEC,PLOD3,PRKDC,PSAP,PTEN,PTPRE,RAD18,STAT5B	34
Cell Morphology	size of fibroblast cell lines	0.000191	CDKN1B,KDM2B,NRAS,PTEN	4
Cellular Growth and Proliferation	size of fibroblast cell lines	0.000191	CDKN1B,KDM2B,NRAS,PTEN	4
Connective Tissue Development and Function	size of fibroblast cell lines	0.000191	CDKN1B,KDM2B,NRAS,PTEN	4
Lymphoid Tissue Structure and Development	abnormal morphology of thymus gland	0.000215	CDKN1B,IL7R,JAK1,JAK3,PIK3CD,PRKDC,PTEN,STAT5B	8
Organ Morphology	abnormal morphology of thymus gland	0.000215	CDKN1B,IL7R,JAK1,JAK3,PIK3CD,PRKDC,PTEN,STAT5B	8
Cancer	latency of malignant tumor	0.000223	EED,KRAS,NRAS	3
Cardiovascular System Development and Function	abnormal morphology of heart	0.000224	CDKN1B,CNOT3,CSNK2A1,DOT1L,GBE1,IDUA,IFT122,KRAS,NF1,NRAS	10
Organ Morphology	abnormal morphology of heart	0.000224	CDKN1B,CNOT3,CSNK2A1,DOT1L,GBE1,IDUA,IFT122,KRAS,NF1,NRAS	10
Cancer	tumorigenesis of adenoma	0.000226	APC,CDKN1B,KRAS,NOTCH1,PTEN	5
Cancer	Cancer	0.000233	ABCA7,AGER,AKAP8L,AKNA,ANKHD1,ANKRD11,ANKRD24,ANKRD26,AP5Z1,APC,BCL11B,BIN1,BRF1,CAPG,CDC27,CDH23,CDKN1B,COG3,CPAMD8,CTCF,DMPK,DOCK2,DUOX2,DYM,EED,EFEMP1,EHMT1,FAM111B,FAT1,FAT3,FBXW7,FILIP1,GART,GBE1,GPR56,H3F3A/H3F3B,HEATR6,IGSF22,IL7R,IRF2BPL,JAK1,JAK3,KDM2B,KIF21B,KNDC1,KPNA3,KRAS,KRT1,MAML3,MAN2A2,MAP2K3,MAPK10,MRC2,MSH3,MUC16,MUT,MYH2,MYO7B,MYPN,MZF1,N4BP2L1,NAT10,NCAPG,NCOA2,NF1,NFKB2,NOTC…	105
Cancer	astrocytoma	0.000233	CDKN1B,EFEMP1,H3F3A/H3F3B,KRAS,NF1,OBSCN,PRKDC,PTEN	8
Neurological Disease	astrocytoma	0.000233	CDKN1B,EFEMP1,H3F3A/H3F3B,KRAS,NF1,OBSCN,PRKDC,PTEN	8
Cellular Development	differentiation of erythroid progenitor cells	0.000272	CTCF,KRAS,NOTCH1,NRAS,STAT5B,ZMYM2	6
Hematological System Development and Function	differentiation of erythroid progenitor cells	0.000272	CTCF,KRAS,NOTCH1,NRAS,STAT5B,ZMYM2	6
Hematopoiesis	differentiation of erythroid progenitor cells	0.000272	CTCF,KRAS,NOTCH1,NRAS,STAT5B,ZMYM2	6
Tissue Morphology	abnormal morphology of pericardium	0.000288	CSNK2A1,KRAS,MAML3,NF1,NOTCH1,NRAS,PTEN	7
Cancer	hematological neoplasia	0.000298	ABCA7,APC,BCL11B,CDC27,CDKN1B,EED,FBXW7,IL7R,JAK1,JAK3,KDM2B,KRAS,MSH3,MUC16,MZF1,NF1,NFKB2,NOTCH1,NRAS,PHF6,PRKDC,PTEN,PTK2B,RNF213,SERPINB2,STAT5B,ZNF230	27
Hematological Disease	hematological neoplasia	0.000298	ABCA7,APC,BCL11B,CDC27,CDKN1B,EED,FBXW7,IL7R,JAK1,JAK3,KDM2B,KRAS,MSH3,MUC16,MZF1,NF1,NFKB2,NOTCH1,NRAS,PHF6,PRKDC,PTEN,PTK2B,RNF213,SERPINB2,STAT5B,ZNF230	27
Cancer	lung cancer	0.0003	AKNA,ANKHD1,ANKRD24,ANKRD26,AP5Z1,APC,CDH23,CDKN1B,COG3,CTCF,DOCK2,DUOX2,DYM,FAM111B,FAT1,FAT3,FBXW7,FILIP1,GART,GBE1,HEATR6,IGSF22,IL7R,IRF2BPL,KDM2B,KIF21B,KNDC1,KRAS,MAML3,MAN2A2,MAP2K3,MRC2,MUC16,MUT,MYH2,MYO7B,MYPN,NAT10,NCOA2,NF1,NOTCH1,NRAS,OBSCN,PDS5A,PLEC,PRKDC,PTEN,PTK2B,PUM1,RBM45,RNF213,RNGTT,SERPINB2,SRRM2,TBC1D8B,TEX2,TRANK1,TTC24,TTN,UBR4,VPS13B,WDR27,ZMYM2	63
Respiratory Disease	lung cancer	0.0003	AKNA,ANKHD1,ANKRD24,ANKRD26,AP5Z1,APC,CDH23,CDKN1B,COG3,CTCF,DOCK2,DUOX2,DYM,FAM111B,FAT1,FAT3,FBXW7,FILIP1,GART,GBE1,HEATR6,IGSF22,IL7R,IRF2BPL,KDM2B,KIF21B,KNDC1,KRAS,MAML3,MAN2A2,MAP2K3,MRC2,MUC16,MUT,MYH2,MYO7B,MYPN,NAT10,NCOA2,NF1,NOTCH1,NRAS,OBSCN,PDS5A,PLEC,PRKDC,PTEN,PTK2B,PUM1,RBM45,RNF213,RNGTT,SERPINB2,SRRM2,TBC1D8B,TEX2,TRANK1,TTC24,TTN,UBR4,VPS13B,WDR27,ZMYM2	63
Cardiovascular System Development and Function	morphogenesis of endothelial cells	0.000312	MAP2K3,NOTCH1,PLOD3,PTK2B	4
Cell Morphology	morphogenesis of endothelial cells	0.000312	MAP2K3,NOTCH1,PLOD3,PTK2B	4
Cellular Development	morphogenesis of endothelial cells	0.000312	MAP2K3,NOTCH1,PLOD3,PTK2B	4
Organismal Development	morphogenesis of endothelial cells	0.000312	MAP2K3,NOTCH1,PLOD3,PTK2B	4
Tissue Development	morphogenesis of endothelial cells	0.000312	MAP2K3,NOTCH1,PLOD3,PTK2B	4
Cancer	lymphomagenesis	0.000326	ABCA7,APC,CDKN1B,EED,JAK3,KDM2B,KRAS,MSH3,MUC16,NF1,NFKB2,NOTCH1,NRAS,PRKDC,PTEN,RNF213,STAT5B	17
Hematological Disease	lymphomagenesis	0.000326	ABCA7,APC,CDKN1B,EED,JAK3,KDM2B,KRAS,MSH3,MUC16,NF1,NFKB2,NOTCH1,NRAS,PRKDC,PTEN,RNF213,STAT5B	17
Cancer	tumorigenesis of benign tumor	0.000344	APC,CDKN1B,KRAS,NF1,NOTCH1,PTEN,SERPINB2	7
Cellular Movement	dispersion of cells	0.000352	EFEMP1,NOTCH1,NRAS	3
Lymphoid Tissue Structure and Development	abnormal morphology of lymph vessel	0.000352	KRAS,NF1,NRAS	3
Organismal Development	abnormal morphology of lymph vessel	0.000352	KRAS,NF1,NRAS	3
Cancer	adenocarcinoma in endometrium	0.000359	KRAS,PTEN	2
Cancer	delay in initiation of neoplasia of pancreatic intraepithelial neoplasia	0.000359	AGER,KRAS	2
Cancer	development of granulosa cell tumor	0.000359	KRAS,PTEN	2
Cancer	tumorigenesis of lymph node	0.000359	CDKN1B,PTEN	2
Cellular Assembly and Organization	accumulation of actin stress fibers	0.000359	PLD1,PLEC	2
Gastrointestinal Disease	intussusception	0.000359	APC,CDKN1B	2
Hematological System Development and Function	accumulation of myeloid-derived suppressor cells	0.000359	AGER,KRAS	2
Immune Cell Trafficking	accumulation of myeloid-derived suppressor cells	0.000359	AGER,KRAS	2
Immunological Disease	tumorigenesis of lymph node	0.000359	CDKN1B,PTEN	2
Inflammatory Response	accumulation of myeloid-derived suppressor cells	0.000359	AGER,KRAS	2
Reproductive System Disease	adenocarcinoma in endometrium	0.000359	KRAS,PTEN	2
Reproductive System Disease	development of granulosa cell tumor	0.000359	KRAS,PTEN	2
Tissue Development	accumulation of myeloid-derived suppressor cells	0.000359	AGER,KRAS	2
Cardiovascular System Development and Function	abnormal morphology of enlarged heart	0.000381	CDKN1B,CSNK2A1,DOT1L,IDUA,IFT122,NF1	6
Organ Morphology	abnormal morphology of enlarged heart	0.000381	CDKN1B,CSNK2A1,DOT1L,IDUA,IFT122,NF1	6
Cancer	adrenal gland tumor	0.00039	CDKN1B,NF1,NRAS,PTEN	4
Cancer	neoplasia of mammary gland	0.00039	CDKN1B,KRAS,NOTCH1,PTEN	4
Reproductive System Disease	neoplasia of mammary gland	0.00039	CDKN1B,KRAS,NOTCH1,PTEN	4
Cancer	size of tumor	0.000424	APC,EFEMP1,FBXW7,KRAS,NF1,PTEN	6
Tumor Morphology	size of tumor	0.000424	APC,EFEMP1,FBXW7,KRAS,NF1,PTEN	6
Cancer	incidence of digestive organ tumor	0.00047	APC,CDKN1B,KRAS,MSH3,NF1,PTEN	6
Cell-mediated Immune Response	proliferation of thymocytes	0.00047	CDKN1B,IL7R,JAK3,NF1,NOTCH1,PIK3CD	6
Cellular Development	proliferation of thymocytes	0.00047	CDKN1B,IL7R,JAK3,NF1,NOTCH1,PIK3CD	6
Cellular Function and Maintenance	proliferation of thymocytes	0.00047	CDKN1B,IL7R,JAK3,NF1,NOTCH1,PIK3CD	6
Cellular Growth and Proliferation	proliferation of thymocytes	0.00047	CDKN1B,IL7R,JAK3,NF1,NOTCH1,PIK3CD	6
Hematological System Development and Function	proliferation of thymocytes	0.00047	CDKN1B,IL7R,JAK3,NF1,NOTCH1,PIK3CD	6
Hematopoiesis	proliferation of thymocytes	0.00047	CDKN1B,IL7R,JAK3,NF1,NOTCH1,PIK3CD	6
Lymphoid Tissue Structure and Development	proliferation of thymocytes	0.00047	CDKN1B,IL7R,JAK3,NF1,NOTCH1,PIK3CD	6
Cell-To-Cell Signaling and Interaction	quantity of actin stress fibers	0.000477	AGER,KRAS,MPRIP,NRAS,PLEC	5
Cellular Assembly and Organization	quantity of actin stress fibers	0.000477	AGER,KRAS,MPRIP,NRAS,PLEC	5
Tissue Development	quantity of actin stress fibers	0.000477	AGER,KRAS,MPRIP,NRAS,PLEC	5
Neurological Disease	pervasive developmental disorder	0.00048	CHD8,EHMT1,PTEN,RPL10	4
Psychological Disorders	pervasive developmental disorder	0.00048	CHD8,EHMT1,PTEN,RPL10	4
Lymphoid Tissue Structure and Development	morphology of lymphatic system component	0.000497	BCL11B,CDKN1B,CSNK2A1,DOCK2,EFEMP1,IL7R,JAK1,JAK3,KRAS,NF1,NFKB2,NRAS,PIK3CD,PRKDC,PSAP,PTEN,STAT5B	17
Cancer	epithelial neoplasia	0.000513	AGER,AKNA,ANKHD1,ANKRD24,ANKRD26,AP5Z1,APC,BIN1,CAPG,CDC27,CDH23,CDKN1B,CIC,COG3,CPAMD8,CTCF,DOCK2,DUOX2,DYM,EFEMP1,EHMT1,FAM111B,FAT1,FAT3,FBXW7,FILIP1,GART,GBE1,H3F3A/H3F3B,HEATR6,IGSF22,IL7R,IRF2BPL,JAK1,KDM2B,KIF21B,KNDC1,KRAS,KRT1,MAML3,MAN2A2,MAP2K3,MAPK10,MRC2,MSH3,MUC16,MUT,MYH2,MYO7B,MYPN,MZF1,N4BP2L1,NAT10,NCAPG,NCOA2,NF1,NOTCH1,NRAS,OBSCN,PDS5A,PIK3CD,PLD1,PLEC,PRKDC,PTEN,PTK2B,PTPRE,P…	90
Cancer	lymphohematopoietic cancer	0.000519	ABCA7,APC,BCL11B,CDC27,CDKN1B,EED,FBXW7,IL7R,JAK1,JAK3,KDM2B,KRAS,MSH3,MUC16,MZF1,NF1,NFKB2,NOTCH1,NRAS,PHF6,PRKDC,PTEN,PTK2B,RNF213,SERPINB2,STAT5B,ZNF230	27
Cancer	anaplastic carcinoma	0.00052	APC,KRAS,NRAS	3
Cancer	histiocytoma	0.00052	KRAS,NF1,PTEN	3
Cancer	juvenile myelomonocytic leukemia	0.00052	KRAS,NF1,NRAS	3
Cancer	nodular melanoma	0.00052	KRAS,NRAS,PTEN	3
Connective Tissue Disorders	Noonan syndrome	0.00052	KRAS,NF1,NRAS	3
Developmental Disorder	Noonan syndrome	0.00052	KRAS,NF1,NRAS	3
Hematological Disease	juvenile myelomonocytic leukemia	0.00052	KRAS,NF1,NRAS	3
Hereditary Disorder	Noonan syndrome	0.00052	KRAS,NF1,NRAS	3
Skeletal and Muscular Disorders	Noonan syndrome	0.00052	KRAS,NF1,NRAS	3
Cellular Development	proliferation of myeloid cells	0.000545	CDKN1B,EED,JAK3,NF1,STAT5B	5
Cellular Growth and Proliferation	proliferation of myeloid cells	0.000545	CDKN1B,EED,JAK3,NF1,STAT5B	5
Hematological System Development and Function	proliferation of myeloid cells	0.000545	CDKN1B,EED,JAK3,NF1,STAT5B	5
Cardiovascular System Development and Function	morphology of heart	0.00056	BIN1,CDKN1B,CNOT3,CSNK2A1,DOT1L,GBE1,IDUA,IFT122,KRAS,MAP2K3,NF1,NRAS,TTN	13
Cellular Movement	cell movement of mononuclear leukocytes	0.00056	AGER,BCL11B,DOCK2,JAK1,JAK3,KRAS,NFKB2,PIK3CD,PLEC,PON2,PTEN,PTK2B,STAT5B	13
Hematological System Development and Function	cell movement of mononuclear leukocytes	0.00056	AGER,BCL11B,DOCK2,JAK1,JAK3,KRAS,NFKB2,PIK3CD,PLEC,PON2,PTEN,PTK2B,STAT5B	13
Immune Cell Trafficking	cell movement of mononuclear leukocytes	0.00056	AGER,BCL11B,DOCK2,JAK1,JAK3,KRAS,NFKB2,PIK3CD,PLEC,PON2,PTEN,PTK2B,STAT5B	13
Organ Morphology	morphology of heart	0.00056	BIN1,CDKN1B,CNOT3,CSNK2A1,DOT1L,GBE1,IDUA,IFT122,KRAS,MAP2K3,NF1,NRAS,TTN	13
Cell Morphology	abnormal morphology of hepatocytes	0.000576	CDKN1B,HADHA,KRAS,MUT,NRAS,PSAP	6
Cell-To-Cell Signaling and Interaction	immune response of macrophages	0.000576	ABCA7,AGER,BIN1,CAPG,NCOA2,PTEN	6
Cellular Development	proliferation of B-lymphocyte derived cell lines	0.000576	CDKN1B,IL7R,JAK1,JAK3,STAT5B,ZMYM2	6
Cellular Growth and Proliferation	proliferation of B-lymphocyte derived cell lines	0.000576	CDKN1B,IL7R,JAK1,JAK3,STAT5B,ZMYM2	6
Digestive System Development and Function	abnormal morphology of hepatocytes	0.000576	CDKN1B,HADHA,KRAS,MUT,NRAS,PSAP	6
Hematological System Development and Function	proliferation of B-lymphocyte derived cell lines	0.000576	CDKN1B,IL7R,JAK1,JAK3,STAT5B,ZMYM2	6
Hepatic System Development and Function	abnormal morphology of hepatocytes	0.000576	CDKN1B,HADHA,KRAS,MUT,NRAS,PSAP	6
Inflammatory Response	immune response of macrophages	0.000576	ABCA7,AGER,BIN1,CAPG,NCOA2,PTEN	6
Organ Morphology	abnormal morphology of hepatocytes	0.000576	CDKN1B,HADHA,KRAS,MUT,NRAS,PSAP	6
Tissue Morphology	abnormal morphology of hepatocytes	0.000576	CDKN1B,HADHA,KRAS,MUT,NRAS,PSAP	6
Cancer	central nervous system tumor	0.000583	AKNA,APC,CDKN1B,CIC,EFEMP1,H3F3A/H3F3B,KRAS,NF1,NOTCH1,NRAS,OBSCN,PRKDC,PTEN	13
Neurological Disease	central nervous system tumor	0.000583	AKNA,APC,CDKN1B,CIC,EFEMP1,H3F3A/H3F3B,KRAS,NF1,NOTCH1,NRAS,OBSCN,PRKDC,PTEN	13
Cancer	incidence of endocrine gland tumor	0.000584	CDKN1B,KRAS,NF1,PTEN	4
Cellular Movement	infiltration of leukocytes	0.000587	AGER,BCL11B,JAK3,KRAS,NFKB2,PIK3CD,PLEC,PTEN,PTK2B,STAT5B,TRPM2	11
Hematological System Development and Function	infiltration of leukocytes	0.000587	AGER,BCL11B,JAK3,KRAS,NFKB2,PIK3CD,PLEC,PTEN,PTK2B,STAT5B,TRPM2	11
Immune Cell Trafficking	infiltration of leukocytes	0.000587	AGER,BCL11B,JAK3,KRAS,NFKB2,PIK3CD,PLEC,PTEN,PTK2B,STAT5B,TRPM2	11
Cancer	metastasis	0.000604	AGER,APC,CAPG,EFEMP1,FBXW7,GART,KRAS,MZF1,NCAPG,NOTCH1,NRAS,PLD1,PTEN,SERPINB2,SLC16A3	15
Digestive System Development and Function	morphology of digestive system	0.000637	APC,BCL11B,CDKN1B,DOCK2,HADHA,IDUA,IL7R,JAK3,KRAS,MAN2A2,MUT,NFKB2,NRAS,PRKDC,PSAP,PTEN,STAT5B	17
Cellular Movement	cell movement of fibroblasts	0.000689	AGER,CDKN1B,DAPK3,MRC2,NCK2,NFKB2,PLEC,PTEN	8
Connective Tissue Development and Function	cell movement of fibroblasts	0.000689	AGER,CDKN1B,DAPK3,MRC2,NCK2,NFKB2,PLEC,PTEN	8
Cell Cycle	entry into S phase of tumor cell lines	0.000704	APC,CDKN1B,KRAS,PSAP	4
Cancer	squamous cell carcinoma in esophagus	0.000733	FBXW7,KRAS,NOTCH1	3
Cell-mediated Immune Response	differentiation of gamma-delta T lymphocytes	0.000733	IL7R,NOTCH1,STAT5B	3
Cellular Development	differentiation of gamma-delta T lymphocytes	0.000733	IL7R,NOTCH1,STAT5B	3
Cellular Function and Maintenance	differentiation of gamma-delta T lymphocytes	0.000733	IL7R,NOTCH1,STAT5B	3
Hematological System Development and Function	differentiation of gamma-delta T lymphocytes	0.000733	IL7R,NOTCH1,STAT5B	3
Hematopoiesis	differentiation of gamma-delta T lymphocytes	0.000733	IL7R,NOTCH1,STAT5B	3
Lymphoid Tissue Structure and Development	differentiation of gamma-delta T lymphocytes	0.000733	IL7R,NOTCH1,STAT5B	3
Cancer	carcinoma	0.000755	AGER,AKNA,ANKHD1,ANKRD24,ANKRD26,AP5Z1,APC,BIN1,CAPG,CDC27,CDH23,CDKN1B,COG3,CPAMD8,CTCF,DOCK2,DUOX2,DYM,EFEMP1,EHMT1,FAM111B,FAT1,FAT3,FBXW7,FILIP1,GART,GBE1,HEATR6,IGSF22,IL7R,IRF2BPL,JAK1,KDM2B,KIF21B,KNDC1,KRAS,KRT1,MAML3,MAN2A2,MAP2K3,MAPK10,MRC2,MSH3,MUC16,MUT,MYH2,MYO7B,MYPN,MZF1,N4BP2L1,NAT10,NCAPG,NCOA2,NF1,NOTCH1,NRAS,OBSCN,PDS5A,PIK3CD,PLD1,PLEC,PRKDC,PTEN,PTK2B,PTPRE,PUM1,PYHIN1,RBM45…	88
DNA Replication, Recombination, and Repair	recombination	0.000784	BCL11B,IL7R,KPNA1,MSH3,PRKDC,PTEN,RAD18,TONSL	8
Cardiovascular System Development and Function	angiogenesis	0.00081	AGER,APC,CDKN1B,CTCF,FBXW7,GPR56,KDM2B,KRAS,MAML3,NF1,NOTCH1,PLD1,PLOD3,PSAP,PTEN,PTK2B	16
Cardiovascular System Development and Function	morphology of cardiovascular system	0.000833	BIN1,CDKN1B,CNOT3,CSNK2A1,DOT1L,E2F7,FBXW7,GBE1,IDUA,IFT122,KRAS,MAP2K3,NF1,NOTCH1,NRAS,PLOD3,PSAP,PTEN,TTN	19
Cancer	growth of tumor	0.000852	APC,CDKN1B,GPR56,KRAS,NCAPG,NF1,NFKB2,NOTCH1,NRAS,PTEN,SLC16A3,STAT5B	12
Embryonic Development	development of sensory organ	0.000894	CDH23,CDKN1B,CSNK2A1,DUOX2,EFEMP1,FAT3,HPS6,IDUA,IFT122,KRAS,NF1,NOTCH1,NRAS,PSAP	14
Organ Development	development of sensory organ	0.000894	CDH23,CDKN1B,CSNK2A1,DUOX2,EFEMP1,FAT3,HPS6,IDUA,IFT122,KRAS,NF1,NOTCH1,NRAS,PSAP	14
Organismal Development	development of sensory organ	0.000894	CDH23,CDKN1B,CSNK2A1,DUOX2,EFEMP1,FAT3,HPS6,IDUA,IFT122,KRAS,NF1,NOTCH1,NRAS,PSAP	14
Tissue Development	development of sensory organ	0.000894	CDH23,CDKN1B,CSNK2A1,DUOX2,EFEMP1,FAT3,HPS6,IDUA,IFT122,KRAS,NF1,NOTCH1,NRAS,PSAP	14
Cell Cycle	DNA recombination	0.000903	IL7R,KPNA1,MSH3,PRKDC,PTEN,RAD18,TONSL	7
DNA Replication, Recombination, and Repair	DNA recombination	0.000903	IL7R,KPNA1,MSH3,PRKDC,PTEN,RAD18,TONSL	7
Hematological System Development and Function	quantity of natural killer cells	0.00092	IL7R,JAK3,PIK3CD,PRKDC,PSAP,STAT5B	6
Tissue Morphology	quantity of natural killer cells	0.00092	IL7R,JAK3,PIK3CD,PRKDC,PSAP,STAT5B	6
Cardiovascular System Development and Function	development of cardiovascular tissue	0.00096	AGER,CDKN1B,MAP2K3,NF1,NOTCH1,PLEC,PLOD3,PTEN,PTK2B,TTN	10
Tissue Development	development of cardiovascular tissue	0.00096	AGER,CDKN1B,MAP2K3,NF1,NOTCH1,PLEC,PLOD3,PTEN,PTK2B,TTN	10
Cancer	bone marrow cancer	0.000963	BCL11B,EED,FBXW7,IL7R,JAK1,JAK3,KRAS,NF1,NOTCH1,NRAS,PHF6,PTEN,SERPINB2,STAT5B,ZNF230	15
Hematological Disease	bone marrow cancer	0.000963	BCL11B,EED,FBXW7,IL7R,JAK1,JAK3,KRAS,NF1,NOTCH1,NRAS,PHF6,PTEN,SERPINB2,STAT5B,ZNF230	15
Cancer	gastric adenocarcinoma	0.000992	APC,FBXW7,KRAS,PTEN	4
Cell Morphology	lack of T lymphocytes	0.000992	BCL11B,IL7R,PRKDC,STAT5B	4
Gastrointestinal Disease	gastric adenocarcinoma	0.000992	APC,FBXW7,KRAS,PTEN	4
Hematological System Development and Function	lack of T lymphocytes	0.000992	BCL11B,IL7R,PRKDC,STAT5B	4
Cancer	neoplasia of lymphoid organ	0.000994	CDKN1B,MZF1,PTEN	3
Cell Cycle	cell cycle progression of leukocyte cell lines	0.000994	CDKN1B,NOTCH1,ZMYM2	3
Cell Morphology	size of kidney cell lines	0.000994	APC,CDKN1B,PLD1	3
Immunological Disease	neoplasia of lymphoid organ	0.000994	CDKN1B,MZF1,PTEN	3
Renal and Urological System Development and Function	size of kidney cell lines	0.000994	APC,CDKN1B,PLD1	3
Hair and Skin Development and Function	morphology of hair	0.001	EFEMP1,IDUA,NFKB2,NOTCH1,PTEN,STAT5B	6
Organ Morphology	morphology of hair	0.001	EFEMP1,IDUA,NFKB2,NOTCH1,PTEN,STAT5B	6
Behavior	behavior	0.00105	AGER,ANKRD26,APC,BCL11B,BIN1,CDKN1B,CSNK2A1,EHMT1,IDUA,JAK1,KRAS,MUT,NCOA2,NF1,NFKB2,NOTCH1,NRAS,PSAP,PTEN,TRPM2	20
Cellular Development	differentiation of blood cells	0.00105	AGER,APC,BCL11B,CDKN1B,CTCF,DOCK2,IL7R,JAK1,JAK3,KRAS,MZF1,NFKB2,NOTCH1,NRAS,PIK3CD,PRKDC,PTEN,PTK2B,STAT5B,TTC7A,ZMYM2	21
Hematological System Development and Function	differentiation of blood cells	0.00105	AGER,APC,BCL11B,CDKN1B,CTCF,DOCK2,IL7R,JAK1,JAK3,KRAS,MZF1,NFKB2,NOTCH1,NRAS,PIK3CD,PRKDC,PTEN,PTK2B,STAT5B,TTC7A,ZMYM2	21
Cancer	childhood pro-B-cell acute lymphoblastic leukemia	0.00106	KRAS,NRAS	2
Cancer	formation of thyroid carcinoma	0.00106	KRAS,PTEN	2
Cancer	hyperplasia of alveolar epithelium	0.00106	CDKN1B,PTEN	2
Cancer	invasion of adenoma	0.00106	APC,KRAS	2
Cancer	quantity of adenocarcinoma	0.00106	APC,PTEN	2
Cancer	quantity of pituitary gland adenoma	0.00106	APC,CDKN1B	2
Cancer	transformation of Schwann cells	0.00106	KRAS,NOTCH1	2
Cancer	tumorigenesis of small intestine	0.00106	APC,CDKN1B	2
Cell-mediated Immune Response	T cell receptor beta chain V(D)J recombination	0.00106	BCL11B,PRKDC	2
Cellular Development	T cell receptor beta chain V(D)J recombination	0.00106	BCL11B,PRKDC	2
Cellular Function and Maintenance	T cell receptor beta chain V(D)J recombination	0.00106	BCL11B,PRKDC	2
Cellular Growth and Proliferation	proliferation of pneumocytes	0.00106	NOTCH1,PTEN	2
Connective Tissue Development and Function	bone mineral density of cortical bone	0.00106	AGER,NCOA2	2
DNA Replication, Recombination, and Repair	T cell receptor beta chain V(D)J recombination	0.00106	BCL11B,PRKDC	2
Endocrine System Disorders	formation of thyroid carcinoma	0.00106	KRAS,PTEN	2
Gastrointestinal Disease	tumorigenesis of small intestine	0.00106	APC,CDKN1B	2
Hematological Disease	RAS-associated autoimmune leukoproliferative disease	0.00106	CDKN1B,KRAS	2
Hematological Disease	childhood pro-B-cell acute lymphoblastic leukemia	0.00106	KRAS,NRAS	2
Hematological System Development and Function	T cell receptor beta chain V(D)J recombination	0.00106	BCL11B,PRKDC	2
Hematopoiesis	T cell receptor beta chain V(D)J recombination	0.00106	BCL11B,PRKDC	2
Humoral Immune Response	T cell receptor beta chain V(D)J recombination	0.00106	BCL11B,PRKDC	2
Immunological Disease	RAS-associated autoimmune leukoproliferative disease	0.00106	CDKN1B,KRAS	2
Immunological Disease	childhood pro-B-cell acute lymphoblastic leukemia	0.00106	KRAS,NRAS	2
Lymphoid Tissue Structure and Development	T cell receptor beta chain V(D)J recombination	0.00106	BCL11B,PRKDC	2
Respiratory Disease	hyperplasia of alveolar epithelium	0.00106	CDKN1B,PTEN	2
Respiratory System Development and Function	proliferation of pneumocytes	0.00106	NOTCH1,PTEN	2
Skeletal and Muscular System Development and Function	bone mineral density of cortical bone	0.00106	AGER,NCOA2	2
Tumor Morphology	invasion of adenoma	0.00106	APC,KRAS	2
Cancer	squamous-cell carcinoma	0.00113	FAT1,FBXW7,IL7R,KRAS,MYH2,N4BP2L1,NOTCH1,NRAS,PTEN,PYHIN1,RNF213,STAT5B,TTN,ZMYM2	14
Cancer	intestinal polyposis	0.00116	APC,KRAS,PRKDC,PTEN	4
Gastrointestinal Disease	intestinal polyposis	0.00116	APC,KRAS,PRKDC,PTEN	4
Organismal Injury and Abnormalities	intestinal polyposis	0.00116	APC,KRAS,PRKDC,PTEN	4
Cancer	non-Hodgkin's disease	0.00119	ABCA7,CDKN1B,JAK3,KDM2B,KRAS,MUC16,NFKB2,NOTCH1,NRAS,PRKDC,PTEN,RNF213,STAT5B	13
Hematological Disease	non-Hodgkin's disease	0.00119	ABCA7,CDKN1B,JAK3,KDM2B,KRAS,MUC16,NFKB2,NOTCH1,NRAS,PRKDC,PTEN,RNF213,STAT5B	13
Developmental Disorder	hypoplasia of thymus gland	0.0012	BCL11B,CDKN1B,IL7R,JAK3,NFKB2,PIK3CD,PRKDC	7
Immunological Disease	hypoplasia of thymus gland	0.0012	BCL11B,CDKN1B,IL7R,JAK3,NFKB2,PIK3CD,PRKDC	7
Cellular Development	proliferation of fibroblast cell lines	0.00124	AGER,BRF1,CDKN1B,CSNK2A1,E2F7,FBXW7,KDM2B,KRAS,MAP2K3,MAPK10,NOTCH1,NRAS,PLD1,PTEN,RYK	15
Cellular Growth and Proliferation	proliferation of fibroblast cell lines	0.00124	AGER,BRF1,CDKN1B,CSNK2A1,E2F7,FBXW7,KDM2B,KRAS,MAP2K3,MAPK10,NOTCH1,NRAS,PLD1,PTEN,RYK	15
Connective Tissue Development and Function	proliferation of fibroblast cell lines	0.00124	AGER,BRF1,CDKN1B,CSNK2A1,E2F7,FBXW7,KDM2B,KRAS,MAP2K3,MAPK10,NOTCH1,NRAS,PLD1,PTEN,RYK	15
Cancer	growth of malignant tumor	0.00125	GPR56,KRAS,NCAPG,PTEN,STAT5B	5
Embryonic Development	development of head	0.00134	ANKRD11,BCL11B,CDKN1B,CSNK2A1,EFEMP1,FAT3,HPS6,IDUA,IFT122,KRAS,NF1,NOTCH1,NRAS,PSAP	14
Organismal Development	development of head	0.00134	ANKRD11,BCL11B,CDKN1B,CSNK2A1,EFEMP1,FAT3,HPS6,IDUA,IFT122,KRAS,NF1,NOTCH1,NRAS,PSAP	14
Cellular Development	proliferation of leukocyte cell lines	0.00135	CDKN1B,IL7R,JAK1,JAK3,NOTCH1,NRAS,STAT5B,ZMYM2	8
Cellular Growth and Proliferation	proliferation of leukocyte cell lines	0.00135	CDKN1B,IL7R,JAK1,JAK3,NOTCH1,NRAS,STAT5B,ZMYM2	8
Hematological System Development and Function	proliferation of leukocyte cell lines	0.00135	CDKN1B,IL7R,JAK1,JAK3,NOTCH1,NRAS,STAT5B,ZMYM2	8
Cancer	latency of tumor	0.00136	CDKN1B,EED,KRAS,NRAS	4
Developmental Disorder	hypoplasia of organ	0.00141	BCL11B,CDKN1B,DOCK2,IL7R,JAK3,KRAS,NCOA2,NF1,NFKB2,PIK3CD,PRKDC,PUM1	12
Embryonic Development	development of lymphatic system	0.00152	APC,BCL11B,CDKN1B,EED,IL7R,JAK3,KRAS,MZF1,NFKB2,NOTCH1,PIK3CD,PTK2B	12
Organ Development	development of lymphatic system	0.00152	APC,BCL11B,CDKN1B,EED,IL7R,JAK3,KRAS,MZF1,NFKB2,NOTCH1,PIK3CD,PTK2B	12
Organismal Development	development of lymphatic system	0.00152	APC,BCL11B,CDKN1B,EED,IL7R,JAK3,KRAS,MZF1,NFKB2,NOTCH1,PIK3CD,PTK2B	12
Developmental Disorder	Hypoplasia	0.00153	BCL11B,CDKN1B,CSNK2A1,DOCK2,IL7R,JAK3,KRAS,NCOA2,NF1,NFKB2,NOTCH1,PIK3CD,PRKDC,PUM1,TTN	15
Cell Death and Survival	apoptosis of myeloma cell lines	0.00154	CDKN1B,KRAS,NRAS,PTEN,PTK2B	5
Cell Signaling	cytokine and chemokine mediated signaling pathway	0.00154	DUOX2,JAK1,JAK3,KRAS,STAT5B	5
Cell-To-Cell Signaling and Interaction	cytokine and chemokine mediated signaling pathway	0.00154	DUOX2,JAK1,JAK3,KRAS,STAT5B	5
Cell Death and Survival	cell viability of stem cells	0.00157	APC,CDKN1B,PRKDC,PTEN	4
Cellular Development	proliferation of activated T lymphocytes	0.00157	CDKN1B,JAK3,NOTCH1,STAT5B	4
Cellular Growth and Proliferation	proliferation of activated T lymphocytes	0.00157	CDKN1B,JAK3,NOTCH1,STAT5B	4
Hematological System Development and Function	proliferation of activated T lymphocytes	0.00157	CDKN1B,JAK3,NOTCH1,STAT5B	4
Hematological System Development and Function	quantity of gamma-delta T lymphocytes	0.00157	CDKN1B,IL7R,NFKB2,PIK3CD	4
Tissue Morphology	quantity of gamma-delta T lymphocytes	0.00157	CDKN1B,IL7R,NFKB2,PIK3CD	4
Cellular Movement	chemotaxis of myeloid cells	0.0016	AGER,CAPG,DOCK2,PIK3CD,PLEC,PON2,PTEN,PTK2B	8
Hematological System Development and Function	chemotaxis of myeloid cells	0.0016	AGER,CAPG,DOCK2,PIK3CD,PLEC,PON2,PTEN,PTK2B	8
Immune Cell Trafficking	chemotaxis of myeloid cells	0.0016	AGER,CAPG,DOCK2,PIK3CD,PLEC,PON2,PTEN,PTK2B	8
Inflammatory Response	chemotaxis of myeloid cells	0.0016	AGER,CAPG,DOCK2,PIK3CD,PLEC,PON2,PTEN,PTK2B	8
Organismal Survival	viability	0.00164	APC,KRAS,NOTCH1,NRAS,PRKDC,STAT5B	6
Cell Morphology	abnormal morphology of cells	0.00166	BCL11B,CDH23,CDKN1B,EHMT1,FAT1,FAT3,HADHA,IDUA,IFT122,JAK3,KRAS,MAN2A2,MUT,NCOA2,NF1,NFKB2,NRAS,PLEC,PLOD3,PRKDC,PSAP,PTEN,RAD18,STAT5B	24
Behavior	feeding	0.00167	ANKRD26,APC,BCL11B,BIN1,CDKN1B,JAK1,MUT	7
Cancer	colonic polyposis	0.00167	APC,KRAS,PTEN	3
Digestive System Development and Function	feeding	0.00167	ANKRD26,APC,BCL11B,BIN1,CDKN1B,JAK1,MUT	7
Gastrointestinal Disease	colonic polyposis	0.00167	APC,KRAS,PTEN	3
Neurological Disease	autism	0.00167	CHD8,PTEN,RPL10	3
Organismal Injury and Abnormalities	colonic polyposis	0.00167	APC,KRAS,PTEN	3
Organismal Injury and Abnormalities	nevus	0.00167	KRAS,NRAS,PTEN	3
Psychological Disorders	autism	0.00167	CHD8,PTEN,RPL10	3
Embryonic Development	eye development	0.00169	CDKN1B,CSNK2A1,EFEMP1,FAT3,HPS6,IDUA,IFT122,KRAS,NF1,NOTCH1,NRAS,PSAP	12
Organ Development	eye development	0.00169	CDKN1B,CSNK2A1,EFEMP1,FAT3,HPS6,IDUA,IFT122,KRAS,NF1,NOTCH1,NRAS,PSAP	12
Organismal Development	eye development	0.00169	CDKN1B,CSNK2A1,EFEMP1,FAT3,HPS6,IDUA,IFT122,KRAS,NF1,NOTCH1,NRAS,PSAP	12
Tissue Development	eye development	0.00169	CDKN1B,CSNK2A1,EFEMP1,FAT3,HPS6,IDUA,IFT122,KRAS,NF1,NOTCH1,NRAS,PSAP	12
Visual System Development and Function	eye development	0.00169	CDKN1B,CSNK2A1,EFEMP1,FAT3,HPS6,IDUA,IFT122,KRAS,NF1,NOTCH1,NRAS,PSAP	12
Cancer	B-cell non-Hodgkin's disease	0.00173	ABCA7,KDM2B,KRAS,MUC16,NFKB2,NOTCH1,PRKDC,RNF213,STAT5B	9
Hematological Disease	B-cell non-Hodgkin's disease	0.00173	ABCA7,KDM2B,KRAS,MUC16,NFKB2,NOTCH1,PRKDC,RNF213,STAT5B	9
Cancer	glioblastoma cancer	0.00178	CDKN1B,EFEMP1,KRAS,NF1,OBSCN,PTEN	6
Cellular Development	proliferation of breast cell lines	0.00178	FBXW7,KRAS,MUC16,NFKB2,NOTCH1,PTEN	6
Cellular Growth and Proliferation	proliferation of breast cell lines	0.00178	FBXW7,KRAS,MUC16,NFKB2,NOTCH1,PTEN	6
Neurological Disease	glioblastoma cancer	0.00178	CDKN1B,EFEMP1,KRAS,NF1,OBSCN,PTEN	6
Reproductive System Development and Function	proliferation of breast cell lines	0.00178	FBXW7,KRAS,MUC16,NFKB2,NOTCH1,PTEN	6
Cancer	growth of carcinoma	0.0018	KRAS,NCAPG,PTEN,STAT5B	4
Cancer	tumorigenesis of epithelial tumor	0.00196	APC,CDKN1B,KRAS,MSH3,MZF1,NF1,NOTCH1,PTEN,PTPRE,SERPINB2	10
Cell-To-Cell Signaling and Interaction	phagocytosis of antigen presenting cells	0.00206	ABCA7,AGER,BIN1,CAPG,PTEN	5
Cellular Function and Maintenance	phagocytosis of antigen presenting cells	0.00206	ABCA7,AGER,BIN1,CAPG,PTEN	5
Inflammatory Response	phagocytosis of antigen presenting cells	0.00206	ABCA7,AGER,BIN1,CAPG,PTEN	5
Cancer	germinoma	0.0021	KRAS,NRAS	2
Cancer	growth of head and neck squamous cell carcinoma	0.0021	PTEN,STAT5B	2
Cancer	juvenile intestinal polyposis	0.0021	KRAS,PTEN	2
Cancer	tumorigenesis of adrenal gland	0.0021	CDKN1B,PTEN	2
Cancer	tumorigenesis of salivary gland tumor	0.0021	APC,PTEN	2
Cancer	urothelial carcinoma	0.0021	APC,KRAS,NRAS	3
Cell Cycle	cell cycle progression of embryonic cells	0.0021	CDKN1B,DOT1L	2
Cell Death and Survival	survival of astrocytes	0.0021	NF1,PTEN	2
Cell-To-Cell Signaling and Interaction	immune response of peritoneal macrophages	0.0021	ABCA7,AGER,PTEN	3
Cellular Assembly and Organization	quantity of membrane ruffles	0.0021	PTEN,SORBS2	2
Cellular Assembly and Organization	accumulation of filaments	0.0021	AGER,PLD1,PLEC	3
Cellular Development	differentiation of mammary epithelium	0.0021	PTEN,STAT5B	2
Digestive System Development and Function	abnormal morphology of small Peyer's patches	0.0021	JAK3,NFKB2,PRKDC	3
Embryonic Development	cell cycle progression of embryonic cells	0.0021	CDKN1B,DOT1L	2
Endocrine System Disorders	tumorigenesis of adrenal gland	0.0021	CDKN1B,PTEN	2
Gastrointestinal Disease	juvenile intestinal polyposis	0.0021	KRAS,PTEN	2
Gastrointestinal Disease	tumorigenesis of salivary gland tumor	0.0021	APC,PTEN	2
Inflammatory Response	immune response of peritoneal macrophages	0.0021	ABCA7,AGER,PTEN	3
Lymphoid Tissue Structure and Development	abnormal morphology of small Peyer's patches	0.0021	JAK3,NFKB2,PRKDC	3
Nervous System Development and Function	survival of astrocytes	0.0021	NF1,PTEN	2
Organ Morphology	abnormal morphology of small Peyer's patches	0.0021	JAK3,NFKB2,PRKDC	3
Organismal Injury and Abnormalities	juvenile intestinal polyposis	0.0021	KRAS,PTEN	2
Renal and Urological Disease	urothelial carcinoma	0.0021	APC,KRAS,NRAS	3
Reproductive System Disease	germinoma	0.0021	KRAS,NRAS	2
Tissue Development	differentiation of mammary epithelium	0.0021	PTEN,STAT5B	2
Tissue Morphology	abnormal morphology of small Peyer's patches	0.0021	JAK3,NFKB2,PRKDC	3
Cancer	thymic lymphoma	0.00226	CDKN1B,EED,NRAS,PRKDC,PTEN	5
Hematological Disease	thymic lymphoma	0.00226	CDKN1B,EED,NRAS,PRKDC,PTEN	5
Embryonic Development	development of thymus gland	0.00227	APC,BCL11B,CDKN1B,EED,IL7R,JAK3,NFKB2	7
Lymphoid Tissue Structure and Development	development of thymus gland	0.00227	APC,BCL11B,CDKN1B,EED,IL7R,JAK3,NFKB2	7
Organ Development	development of thymus gland	0.00227	APC,BCL11B,CDKN1B,EED,IL7R,JAK3,NFKB2	7
Organismal Development	development of thymus gland	0.00227	APC,BCL11B,CDKN1B,EED,IL7R,JAK3,NFKB2	7
Tissue Development	development of thymus gland	0.00227	APC,BCL11B,CDKN1B,EED,IL7R,JAK3,NFKB2	7
Cellular Movement	chemotaxis of leukocytes	0.00228	AGER,CAPG,DOCK2,NFKB2,PIK3CD,PLEC,PON2,PTEN,PTK2B	9
Hematological System Development and Function	chemotaxis of leukocytes	0.00228	AGER,CAPG,DOCK2,NFKB2,PIK3CD,PLEC,PON2,PTEN,PTK2B	9
Immune Cell Trafficking	chemotaxis of leukocytes	0.00228	AGER,CAPG,DOCK2,NFKB2,PIK3CD,PLEC,PON2,PTEN,PTK2B	9
Inflammatory Response	chemotaxis of leukocytes	0.00228	AGER,CAPG,DOCK2,NFKB2,PIK3CD,PLEC,PON2,PTEN,PTK2B	9
Cancer	non-M3 acute myeloid leukemia	0.00234	JAK3,KRAS,NRAS,SERPINB2	4
Cell-mediated Immune Response	NK cell development	0.00234	JAK3,KRAS,PIK3CD,STAT5B	4
Cellular Development	NK cell development	0.00234	JAK3,KRAS,PIK3CD,STAT5B	4
Cellular Function and Maintenance	NK cell development	0.00234	JAK3,KRAS,PIK3CD,STAT5B	4
Hematological Disease	non-M3 acute myeloid leukemia	0.00234	JAK3,KRAS,NRAS,SERPINB2	4
Hematological System Development and Function	NK cell development	0.00234	JAK3,KRAS,PIK3CD,STAT5B	4
Hematopoiesis	NK cell development	0.00234	JAK3,KRAS,PIK3CD,STAT5B	4
Lymphoid Tissue Structure and Development	NK cell development	0.00234	JAK3,KRAS,PIK3CD,STAT5B	4
Cell Death and Survival	cell death of immune cells	0.00237	AGER,BCL11B,CDKN1B,FBXW7,IL7R,JAK3,KRAS,MAP2K3,NF1,NFKB2,NOTCH1,NRAS,PIK3CD,PRKDC,PTEN,SERPINB2,STAT5B,ZMYM2	18
Digestive System Development and Function	morphology of intestine	0.00244	APC,CDKN1B,DOCK2,IL7R,JAK3,NFKB2,PRKDC,PTEN	8
Organ Morphology	morphology of intestine	0.00244	APC,CDKN1B,DOCK2,IL7R,JAK3,NFKB2,PRKDC,PTEN	8
Cancer	prostatic carcinoma	0.00248	AGER,APC,BIN1,CDC27,CDKN1B,DOCK2,JAK1,KRAS,KRT1,MAML3,NRAS,PTEN	12
Reproductive System Disease	prostatic carcinoma	0.00248	AGER,APC,BIN1,CDC27,CDKN1B,DOCK2,JAK1,KRAS,KRT1,MAML3,NRAS,PTEN	12
Developmental Disorder	hypoplasia of lymphoid organ	0.00256	BCL11B,CDKN1B,DOCK2,IL7R,JAK3,NFKB2,PIK3CD,PRKDC	8
Immunological Disease	hypoplasia of lymphoid organ	0.00256	BCL11B,CDKN1B,DOCK2,IL7R,JAK3,NFKB2,PIK3CD,PRKDC	8
Cancer	pancreatic ductal adenocarcinoma	0.00259	APC,KRAS,PTEN	3
Cancer	transformation of kidney cell lines	0.00259	APC,NOTCH1,PTEN	3
Cancer	tumorigenesis of mammary gland	0.00259	CDKN1B,NOTCH1,PTEN	3
Cellular Assembly and Organization	rearrangement of actin cytoskeleton	0.00259	CDKN1B,NCK2,PTK2B	3
Cellular Growth and Proliferation	proliferation of intestinal cells	0.00259	APC,CDKN1B,PTEN	3
Endocrine System Disorders	pancreatic ductal adenocarcinoma	0.00259	APC,KRAS,PTEN	3
Gastrointestinal Disease	pancreatic ductal adenocarcinoma	0.00259	APC,KRAS,PTEN	3
Reproductive System Disease	tumorigenesis of mammary gland	0.00259	CDKN1B,NOTCH1,PTEN	3
Cancer	tumorigenesis of carcinoma	0.00261	APC,CDKN1B,KRAS,MSH3,MZF1,NF1,NOTCH1,PTEN,PTPRE	9
Cancer	melanoma	0.00263	ANKRD11,CDC27,FBXW7,GPR56,HEATR6,KRAS,MYH2,NF1,NOTCH1,NRAS,OBSCN,PTEN,PYHIN1,ZZEF1	14
Organ Morphology	abnormal morphology of uterus	0.00265	CDKN1B,EFEMP1,KPNA1,PTEN	4
Reproductive System Development and Function	abnormal morphology of uterus	0.00265	CDKN1B,EFEMP1,KPNA1,PTEN	4
Lymphoid Tissue Structure and Development	abnormal morphology of spleen	0.00282	CDKN1B,DOCK2,EFEMP1,JAK3,NFKB2,PIK3CD,PRKDC,PSAP,PTEN,STAT5B	10
Organ Morphology	abnormal morphology of spleen	0.00282	CDKN1B,DOCK2,EFEMP1,JAK3,NFKB2,PIK3CD,PRKDC,PSAP,PTEN,STAT5B	10
Cellular Development	differentiation of B lymphocytes	0.00283	CTCF,IL7R,JAK1,JAK3,NFKB2,PIK3CD,PRKDC,STAT5B	8
Hematological System Development and Function	differentiation of B lymphocytes	0.00283	CTCF,IL7R,JAK1,JAK3,NFKB2,PIK3CD,PRKDC,STAT5B	8
Hematopoiesis	differentiation of B lymphocytes	0.00283	CTCF,IL7R,JAK1,JAK3,NFKB2,PIK3CD,PRKDC,STAT5B	8
Humoral Immune Response	differentiation of B lymphocytes	0.00283	CTCF,IL7R,JAK1,JAK3,NFKB2,PIK3CD,PRKDC,STAT5B	8
Cellular Development	development of blood cells	0.00293	APC,BCL11B,CDKN1B,DOCK2,EED,IL7R,JAK1,JAK3,KRAS,MZF1,NF1,NFKB2,NOTCH1,NRAS,PIK3CD,PRKDC,STAT5B,TTC7A	18
Hematological System Development and Function	development of blood cells	0.00293	APC,BCL11B,CDKN1B,DOCK2,EED,IL7R,JAK1,JAK3,KRAS,MZF1,NF1,NFKB2,NOTCH1,NRAS,PIK3CD,PRKDC,STAT5B,TTC7A	18
Hematopoiesis	development of blood cells	0.00293	APC,BCL11B,CDKN1B,DOCK2,EED,IL7R,JAK1,JAK3,KRAS,MZF1,NF1,NFKB2,NOTCH1,NRAS,PIK3CD,PRKDC,STAT5B,TTC7A	18
Cellular Movement	cell movement of central nervous system cells	0.00294	AGER,APC,NF1,NOTCH1,PTEN	5
Humoral Immune Response	formation of germinal center	0.00298	CDKN1B,NFKB2,PIK3CD,PTEN	4
Lymphoid Tissue Structure and Development	formation of germinal center	0.00298	CDKN1B,NFKB2,PIK3CD,PTEN	4
Tissue Morphology	quantity of lesion	0.00298	APC,KRAS,NF1,PTEN	4
Developmental Disorder	multiple congenital anomalies	0.00313	AKAP8,ANKRD11,DMPK,DYM,IFT122,KRAS,NF1,NRAS,PCNT,PHF6,RYK,VPS13B	12
Cancer	tumorigenesis of neuroepithelial tumor	0.00315	CDKN1B,KRAS,NF1	3
Cellular Assembly and Organization	organization of sarcomere	0.00315	MYPN,OBSCN,TTN	3
Cellular Development	proliferation of astrocytes	0.00315	KRAS,NF1,PTEN	3
Cellular Function and Maintenance	organization of sarcomere	0.00315	MYPN,OBSCN,TTN	3
Cellular Growth and Proliferation	proliferation of astrocytes	0.00315	KRAS,NF1,PTEN	3
Embryonic Development	organization of sarcomere	0.00315	MYPN,OBSCN,TTN	3
Nervous System Development and Function	proliferation of astrocytes	0.00315	KRAS,NF1,PTEN	3
Organ Development	organization of sarcomere	0.00315	MYPN,OBSCN,TTN	3
Organismal Development	organization of sarcomere	0.00315	MYPN,OBSCN,TTN	3
Skeletal and Muscular System Development and Function	organization of sarcomere	0.00315	MYPN,OBSCN,TTN	3
Tissue Development	organization of sarcomere	0.00315	MYPN,OBSCN,TTN	3
Cell Cycle	arrest in interphase of fibroblast cell lines	0.0032	CDKN1B,KRAS,MAP2K3,NRAS,PRKDC	5
Cardiovascular System Development and Function	endothelial cell development	0.00327	AGER,CDKN1B,MAP2K3,NF1,NOTCH1,PLOD3,PTEN,PTK2B	8
Cellular Development	endothelial cell development	0.00327	AGER,CDKN1B,MAP2K3,NF1,NOTCH1,PLOD3,PTEN,PTK2B	8
Organ Morphology	size of bone	0.00327	AGER,IL7R,NCOA2,NFKB2,PLEKHO1,PTK2B,PTPRE,STAT5B	8
Organismal Development	endothelial cell development	0.00327	AGER,CDKN1B,MAP2K3,NF1,NOTCH1,PLOD3,PTEN,PTK2B	8
Skeletal and Muscular System Development and Function	size of bone	0.00327	AGER,IL7R,NCOA2,NFKB2,PLEKHO1,PTK2B,PTPRE,STAT5B	8
Tissue Development	endothelial cell development	0.00327	AGER,CDKN1B,MAP2K3,NF1,NOTCH1,PLOD3,PTEN,PTK2B	8
Digestive System Development and Function	paleness of liver	0.00335	IDUA,KRAS,NF1,STAT5B	4
Hepatic System Development and Function	paleness of liver	0.00335	IDUA,KRAS,NF1,STAT5B	4
Organ Morphology	paleness of liver	0.00335	IDUA,KRAS,NF1,STAT5B	4
Cancer	tumorigenesis of malignant tumor	0.00344	APC,CDKN1B,KRAS,MSH3,MZF1,NF1,NOTCH1,NRAS,PRKDC,PTEN,PTPRE,SERPINB2	12
Cancer	carcinoma in larynx	0.00346	KRAS,NRAS	2
Cancer	glioma susceptibility	0.00346	KRAS,PTEN	2
Cancer	granulosa cell tumor	0.00346	KRAS,PTEN	2
Cancer	latency of lymphoma	0.00346	EED,NRAS	2
Cancer	multiple primary neoplasms	0.00346	CDKN1B,PTEN	2
Cancer	tubulovillous adenoma	0.00346	APC,KRAS	2
Cell Death and Survival	apoptosis of embryonic stem cell lines	0.00346	KRAS,NOTCH1	2
Cell Death and Survival	cell viability of macrophage cancer cell lines	0.00346	PTEN,SERPINB2	2
Cell Morphology	lack of gamma-delta T lymphocytes	0.00346	IL7R,STAT5B	2
Cellular Assembly and Organization	formation of myofilaments	0.00346	MYH2,TTN	2
Cellular Development	arrest in growth of breast cell lines	0.00346	NOTCH1,PTEN	2
Cellular Development	proliferation of granulocyte-macrophage progenitor cells	0.00346	KRAS,NRAS	2
Cellular Growth and Proliferation	arrest in growth of breast cell lines	0.00346	NOTCH1,PTEN	2
Cellular Growth and Proliferation	proliferation of granulocyte-macrophage progenitor cells	0.00346	KRAS,NRAS	2
Embryonic Development	apoptosis of embryonic stem cell lines	0.00346	KRAS,NOTCH1	2
Gene Expression	binding of STAT5 binding site	0.00346	JAK1,JAK3	2
Hematological System Development and Function	lack of gamma-delta T lymphocytes	0.00346	IL7R,STAT5B	2
Hematological System Development and Function	proliferation of granulocyte-macrophage progenitor cells	0.00346	KRAS,NRAS	2
Hematopoiesis	proliferation of granulocyte-macrophage progenitor cells	0.00346	KRAS,NRAS	2
Immunological Disease	latency of lymphoma	0.00346	EED,NRAS	2
Lymphoid Tissue Structure and Development	proliferation of granulocyte-macrophage progenitor cells	0.00346	KRAS,NRAS	2
Neurological Disease	glioma susceptibility	0.00346	KRAS,PTEN	2
Reproductive System Development and Function	arrest in growth of breast cell lines	0.00346	NOTCH1,PTEN	2
Reproductive System Disease	granulosa cell tumor	0.00346	KRAS,PTEN	2
Skeletal and Muscular System Development and Function	formation of myofilaments	0.00346	MYH2,TTN	2
Tissue Development	formation of myofilaments	0.00346	MYH2,TTN	2
Cellular Growth and Proliferation	formation of blood cells	0.00348	IL7R,NFKB2,PIK3CD,PTEN,PTK2B	5
Embryonic Development	development of body axis	0.00354	ANKRD11,APC,BCL11B,CDKN1B,CSNK2A1,EFEMP1,FAT3,HPS6,IDUA,IFT122,KRAS,NF1,NOTCH1,NRAS,PSAP	15
Organismal Development	development of body axis	0.00354	ANKRD11,APC,BCL11B,CDKN1B,CSNK2A1,EFEMP1,FAT3,HPS6,IDUA,IFT122,KRAS,NF1,NOTCH1,NRAS,PSAP	15
Cell Cycle	senescence of fibroblast cell lines	0.00357	BRF1,DOT1L,KDM2B,KRAS,NRAS,PTEN	6
Cellular Assembly and Organization	organization of filaments	0.00357	APC,FAT1,KRAS,NCK2,NF1,PLOD3,PTK2B	7
Cellular Development	senescence of fibroblast cell lines	0.00357	BRF1,DOT1L,KDM2B,KRAS,NRAS,PTEN	6
Cellular Function and Maintenance	organization of filaments	0.00357	APC,FAT1,KRAS,NCK2,NF1,PLOD3,PTK2B	7
Connective Tissue Development and Function	senescence of fibroblast cell lines	0.00357	BRF1,DOT1L,KDM2B,KRAS,NRAS,PTEN	6
Cancer	oligodendroglioma	0.00377	CIC,EFEMP1,PTEN	3
Cell Cycle	cell cycle progression of leukemia cell lines	0.00377	CDKN1B,NOTCH1,PTEN	3
Cellular Development	proliferation of pre-B lymphocytes	0.00377	CTCF,EED,IL7R	3
Cellular Development	differentiation of central nervous system cells	0.00377	CDKN1B,KNDC1,NF1,NOTCH1,PTEN	5
Cellular Growth and Proliferation	proliferation of pre-B lymphocytes	0.00377	CTCF,EED,IL7R	3
Hematological System Development and Function	proliferation of pre-B lymphocytes	0.00377	CTCF,EED,IL7R	3
Hematopoiesis	proliferation of pre-B lymphocytes	0.00377	CTCF,EED,IL7R	3
Humoral Immune Response	proliferation of pre-B lymphocytes	0.00377	CTCF,EED,IL7R	3
Neurological Disease	oligodendroglioma	0.00377	CIC,EFEMP1,PTEN	3
Tissue Morphology	quantity of progenitor cells	0.00377	CDKN1B,JAK3,NOTCH1	3
Cancer	gastric carcinoma	0.00405	APC,FBXW7,KRAS,MSH3,OBSCN,PTEN	6
Gastrointestinal Disease	gastric carcinoma	0.00405	APC,FBXW7,KRAS,MSH3,OBSCN,PTEN	6
Cellular Growth and Proliferation	formation of leukocytes	0.00416	IL7R,NFKB2,PIK3CD,PTEN	4
Organismal Development	growth of organism	0.00423	ANKRD11,APC,CDKN1B,CHD8,DUOX2,GNB5,KRAS,MAP2K3,NF1,NOTCH1,NRAS,PTEN,SRRT,STAT5B,TGS1	15
Cancer	brain cancer	0.00426	AKNA,APC,CDKN1B,EFEMP1,H3F3A/H3F3B,KRAS,NF1,NRAS,OBSCN,PTEN	10
Neurological Disease	brain cancer	0.00426	AKNA,APC,CDKN1B,EFEMP1,H3F3A/H3F3B,KRAS,NF1,NRAS,OBSCN,PTEN	10
Hematological System Development and Function	quantity of thymocytes	0.00441	BCL11B,CDKN1B,IL7R,JAK1,JAK3,NFKB2,NOTCH1,PIK3CD,PRKDC,STAT5B	10
Hematopoiesis	quantity of thymocytes	0.00441	BCL11B,CDKN1B,IL7R,JAK1,JAK3,NFKB2,NOTCH1,PIK3CD,PRKDC,STAT5B	10
Tissue Morphology	quantity of thymocytes	0.00441	BCL11B,CDKN1B,IL7R,JAK1,JAK3,NFKB2,NOTCH1,PIK3CD,PRKDC,STAT5B	10
Cancer	incidence of head and neck tumor	0.00446	CDKN1B,NF1,PTEN	3
Cancer	pheochromocytoma	0.00446	CDKN1B,NF1,PTEN	3
Cell Morphology	area of cells	0.00446	MPRIP,NRAS,PTEN	3
Cellular Development	differentiation of pre-B lymphocytes	0.00446	CTCF,PIK3CD,PRKDC	3
Cellular Movement	chemotaxis of fibroblasts	0.00446	AGER,NCK2,NFKB2	3
Connective Tissue Development and Function	chemotaxis of fibroblasts	0.00446	AGER,NCK2,NFKB2	3
Hematological System Development and Function	differentiation of pre-B lymphocytes	0.00446	CTCF,PIK3CD,PRKDC	3
Hematopoiesis	differentiation of pre-B lymphocytes	0.00446	CTCF,PIK3CD,PRKDC	3
Humoral Immune Response	differentiation of pre-B lymphocytes	0.00446	CTCF,PIK3CD,PRKDC	3
Lymphoid Tissue Structure and Development	abnormal morphology of thymus cortex	0.00446	BCL11B,JAK3,NFKB2	3
Lymphoid Tissue Structure and Development	abnormal morphology of white pulp	0.00446	DOCK2,JAK3,NFKB2	3
Organ Morphology	abnormal morphology of thymus cortex	0.00446	BCL11B,JAK3,NFKB2	3
Organ Morphology	abnormal morphology of white pulp	0.00446	DOCK2,JAK3,NFKB2	3
Embryonic Development	development of lymphatic system component	0.00448	APC,BCL11B,CDKN1B,EED,IL7R,JAK3,KRAS,MZF1,NFKB2,PIK3CD,PTK2B	11
Lymphoid Tissue Structure and Development	development of lymphatic system component	0.00448	APC,BCL11B,CDKN1B,EED,IL7R,JAK3,KRAS,MZF1,NFKB2,PIK3CD,PTK2B	11
Organ Development	development of lymphatic system component	0.00448	APC,BCL11B,CDKN1B,EED,IL7R,JAK3,KRAS,MZF1,NFKB2,PIK3CD,PTK2B	11
Organismal Development	development of lymphatic system component	0.00448	APC,BCL11B,CDKN1B,EED,IL7R,JAK3,KRAS,MZF1,NFKB2,PIK3CD,PTK2B	11
Cancer	urothelial neoplasm	0.00461	APC,KRAS,NRAS,PTEN	4
Renal and Urological Disease	urothelial neoplasm	0.00461	APC,KRAS,NRAS,PTEN	4
Cell-To-Cell Signaling and Interaction	phagocytosis of myeloid cells	0.00474	ABCA7,AGER,BIN1,CAPG,PTEN	5
Cellular Function and Maintenance	phagocytosis of myeloid cells	0.00474	ABCA7,AGER,BIN1,CAPG,PTEN	5
Hematological System Development and Function	phagocytosis of myeloid cells	0.00474	ABCA7,AGER,BIN1,CAPG,PTEN	5
Inflammatory Response	phagocytosis of myeloid cells	0.00474	ABCA7,AGER,BIN1,CAPG,PTEN	5
Cellular Development	differentiation of stem cells	0.00485	CDKN1B,FBXW7,MZF1,NOTCH1,PTEN,PTK2B	6
Cellular Movement	infiltration by mononuclear leukocytes	0.00485	BCL11B,JAK3,KRAS,NFKB2,PIK3CD,STAT5B	6
Hematological System Development and Function	infiltration by mononuclear leukocytes	0.00485	BCL11B,JAK3,KRAS,NFKB2,PIK3CD,STAT5B	6
Immune Cell Trafficking	infiltration by mononuclear leukocytes	0.00485	BCL11B,JAK3,KRAS,NFKB2,PIK3CD,STAT5B	6
Cell Cycle	arrest in interphase	0.00487	CDKN1B,CSNK2A1,DOT1L,JAK3,KRAS,MAP2K3,MUC16,NOTCH1,NRAS,PRKDC,PTEN,RAD18,TONSL	13
Lymphoid Tissue Structure and Development	abnormal morphology of lymphoid organ	0.00496	CDKN1B,DOCK2,EFEMP1,IL7R,JAK1,JAK3,NFKB2,PIK3CD,PRKDC,PSAP,PTEN,STAT5B	12
Organ Morphology	abnormal morphology of lymphoid organ	0.00496	CDKN1B,DOCK2,EFEMP1,IL7R,JAK1,JAK3,NFKB2,PIK3CD,PRKDC,PSAP,PTEN,STAT5B	12
Behavior	suckling	0.00509	BCL11B,BIN1,JAK1,MUT	4
Cell Morphology	cell polarity formation	0.00509	APC,DOCK2,FAT1,KRAS	4
Digestive System Development and Function	suckling	0.00509	BCL11B,BIN1,JAK1,MUT	4
Cell-To-Cell Signaling and Interaction	phagocytosis of phagocytes	0.0051	ABCA7,AGER,BIN1,CAPG,PTEN	5
Cellular Function and Maintenance	phagocytosis of phagocytes	0.0051	ABCA7,AGER,BIN1,CAPG,PTEN	5
Inflammatory Response	phagocytosis of phagocytes	0.0051	ABCA7,AGER,BIN1,CAPG,PTEN	5
Cancer	adenosquamous carcinoma	0.00512	KRAS,PTEN	2
Cancer	atypical hyperplasia	0.00512	KRAS,PTEN	2
Cancer	seminoma	0.00512	KRAS,NRAS	2
Cancer	tumorigenesis of astrocytoma	0.00512	KRAS,NF1	2
Cancer	tumorigenesis of thyroid gland	0.00512	CDKN1B,PTEN	2
Cell Morphology	polarization of macrophages	0.00512	NOTCH1,PTK2B	2
Cell-mediated Immune Response	development of gamma-delta T lymphocytes	0.00512	JAK3,NOTCH1	2
Cellular Development	development of gamma-delta T lymphocytes	0.00512	JAK3,NOTCH1	2
Cellular Development	differentiation of colon cancer cell lines	0.00512	CDKN1B,PTEN	2
Cellular Development	differentiation of granule cells	0.00512	CDKN1B,KNDC1	2
Cellular Development	proliferation of carcinoma	0.00512	APC,PTEN	2
Cellular Function and Maintenance	development of gamma-delta T lymphocytes	0.00512	JAK3,NOTCH1	2
Cellular Growth and Proliferation	proliferation of carcinoma	0.00512	APC,PTEN	2
Cellular Movement	cell movement of astrocytes	0.00512	AGER,NF1	2
Dermatological Diseases and Conditions	allergic contact dermatitis	0.00512	BCL11B,PIK3CD	2
Embryonic Development	development of otic vesicle	0.00512	CSNK2A1,NF1	2
Embryonic Development	development of trophoblast	0.00512	EED,KRAS	2
Endocrine System Disorders	tumorigenesis of thyroid gland	0.00512	CDKN1B,PTEN	2
Hematological System Development and Function	development of gamma-delta T lymphocytes	0.00512	JAK3,NOTCH1	2
Hematological System Development and Function	polarization of macrophages	0.00512	NOTCH1,PTK2B	2
Hematopoiesis	development of gamma-delta T lymphocytes	0.00512	JAK3,NOTCH1	2
Immunological Disease	allergic contact dermatitis	0.00512	BCL11B,PIK3CD	2
Inflammatory Disease	allergic contact dermatitis	0.00512	BCL11B,PIK3CD	2
Inflammatory Response	allergic contact dermatitis	0.00512	BCL11B,PIK3CD	2
Inflammatory Response	polarization of macrophages	0.00512	NOTCH1,PTK2B	2
Lymphoid Tissue Structure and Development	development of gamma-delta T lymphocytes	0.00512	JAK3,NOTCH1	2
Molecular Transport	quantity of carnitine	0.00512	HADHA,MUT	2
Nervous System Development and Function	development of otic vesicle	0.00512	CSNK2A1,NF1	2
Nervous System Development and Function	differentiation of granule cells	0.00512	CDKN1B,KNDC1	2
Neurological Disease	tumorigenesis of astrocytoma	0.00512	KRAS,NF1	2
Organismal Development	development of otic vesicle	0.00512	CSNK2A1,NF1	2
Organismal Development	development of trophoblast	0.00512	EED,KRAS	2
Organismal Injury and Abnormalities	hyperplastic polyp	0.00512	KRAS,PTEN	2
Reproductive System Disease	seminoma	0.00512	KRAS,NRAS	2
Tissue Development	development of otic vesicle	0.00512	CSNK2A1,NF1	2
Tissue Development	development of trophoblast	0.00512	EED,KRAS	2
Tumor Morphology	proliferation of carcinoma	0.00512	APC,PTEN	2
Cancer	malignant cutaneous melanoma cancer	0.00522	ANKRD11,CDC27,HEATR6,KRAS,MYH2,NRAS,PTEN,PYHIN1,ZZEF1	9
Cell Cycle	G1/S phase transition of fibroblast cell lines	0.00522	CSNK2A1,MAP2K3,PRKDC	3
Cell Cycle	senescence of cells	0.00522	BRF1,CDKN1B,CSNK2A1,DMPK,DOT1L,KDM2B,KRAS,NRAS,PTEN	9
Cellular Movement	migration of hepatoma cell lines	0.00522	CDKN1B,NOTCH1,PTEN	3
Connective Tissue Development and Function	G1/S phase transition of fibroblast cell lines	0.00522	CSNK2A1,MAP2K3,PRKDC	3
Dermatological Diseases and Conditions	malignant cutaneous melanoma cancer	0.00522	ANKRD11,CDC27,HEATR6,KRAS,MYH2,NRAS,PTEN,PYHIN1,ZZEF1	9
Embryonic Development	development of lymphoid organ	0.00522	APC,BCL11B,CDKN1B,EED,IL7R,JAK3,KRAS,NFKB2,PIK3CD	9
Lymphoid Tissue Structure and Development	abnormal morphology of thymus medulla	0.00522	BCL11B,JAK3,NFKB2	3
Lymphoid Tissue Structure and Development	development of lymphoid organ	0.00522	APC,BCL11B,CDKN1B,EED,IL7R,JAK3,KRAS,NFKB2,PIK3CD	9
Organ Development	development of lymphoid organ	0.00522	APC,BCL11B,CDKN1B,EED,IL7R,JAK3,KRAS,NFKB2,PIK3CD	9
Organ Morphology	abnormal morphology of thymus medulla	0.00522	BCL11B,JAK3,NFKB2	3
Organismal Development	development of lymphoid organ	0.00522	APC,BCL11B,CDKN1B,EED,IL7R,JAK3,KRAS,NFKB2,PIK3CD	9
Tissue Development	development of lymphoid organ	0.00522	APC,BCL11B,CDKN1B,EED,IL7R,JAK3,KRAS,NFKB2,PIK3CD	9
Cellular Development	development of leukocytes	0.00529	APC,BCL11B,CDKN1B,DOCK2,EED,IL7R,JAK1,JAK3,KRAS,NF1,NFKB2,NOTCH1,NRAS,PIK3CD,PRKDC,STAT5B	16
Hematological System Development and Function	development of leukocytes	0.00529	APC,BCL11B,CDKN1B,DOCK2,EED,IL7R,JAK1,JAK3,KRAS,NF1,NFKB2,NOTCH1,NRAS,PIK3CD,PRKDC,STAT5B	16
Hematopoiesis	development of leukocytes	0.00529	APC,BCL11B,CDKN1B,DOCK2,EED,IL7R,JAK1,JAK3,KRAS,NF1,NFKB2,NOTCH1,NRAS,PIK3CD,PRKDC,STAT5B	16
Lymphoid Tissue Structure and Development	morphology of lymphoid organ	0.00529	BCL11B,CDKN1B,DOCK2,EFEMP1,IL7R,JAK1,JAK3,NFKB2,PIK3CD,PRKDC,PSAP,PTEN,STAT5B	13
Lymphoid Tissue Structure and Development	development of leukocytes	0.00529	APC,BCL11B,CDKN1B,DOCK2,EED,IL7R,JAK1,JAK3,KRAS,NF1,NFKB2,NOTCH1,NRAS,PIK3CD,PRKDC,STAT5B	16
Organ Morphology	morphology of lymphoid organ	0.00529	BCL11B,CDKN1B,DOCK2,EFEMP1,IL7R,JAK1,JAK3,NFKB2,PIK3CD,PRKDC,PSAP,PTEN,STAT5B	13
Tissue Morphology	morphology of connective tissue	0.00529	BCL11B,CDKN1B,CSNK2A1,IDUA,KRAS,MAML3,NCOA2,NF1,NOTCH1,NRAS,PSAP,PTEN,STAT5B	13
Cancer	prostatic tumor	0.00533	AGER,APC,BIN1,BRF1,CDC27,CDKN1B,DOCK2,IL7R,JAK1,KRAS,KRT1,MAML3,MSH3,NRAS,PTEN,SAFB2,SLC16A3	17
Reproductive System Disease	prostatic tumor	0.00533	AGER,APC,BIN1,BRF1,CDC27,CDKN1B,DOCK2,IL7R,JAK1,KRAS,KRT1,MAML3,MSH3,NRAS,PTEN,SAFB2,SLC16A3	17
Cell Morphology	morphology of T lymphocytes	0.00545	BCL11B,IL7R,JAK3,NFKB2,PRKDC,STAT5B	6
Hematological System Development and Function	morphology of T lymphocytes	0.00545	BCL11B,IL7R,JAK3,NFKB2,PRKDC,STAT5B	6
Cancer	sympathetic nervous system neoplasm	0.00548	CDKN1B,KRAS,NF1,NRAS,PTEN	5
Hematological System Development and Function	abnormal quantity of leukocytes	0.00548	JAK3,NFKB2,PRKDC,SERPINB2,STAT5B	5
Tissue Morphology	abnormal quantity of leukocytes	0.00548	JAK3,NFKB2,PRKDC,SERPINB2,STAT5B	5
Cellular Movement	chemotaxis of cells	0.0056	AGER,CAPG,DOCK2,NCK2,NFKB2,PIK3CD,PLD1,PLEC,PON2,PTEN,PTK2B	11
Cellular Function and Maintenance	function of phagocytes	0.00563	CAPG,IDUA,JAK3,NF1,NFKB2,PSAP,PTK2B,STAT5B,TRPM2	9
Cancer	hepatocellular carcinoma	0.00577	APC,CDKN1B,HEATR6,KRAS,MZF1,NCAPG,NOTCH1,NRAS,PTEN,RPL9,SRRT	11
Gastrointestinal Disease	hepatocellular carcinoma	0.00577	APC,CDKN1B,HEATR6,KRAS,MZF1,NCAPG,NOTCH1,NRAS,PTEN,RPL9,SRRT	11
Hepatic System Disease	hepatocellular carcinoma	0.00577	APC,CDKN1B,HEATR6,KRAS,MZF1,NCAPG,NOTCH1,NRAS,PTEN,RPL9,SRRT	11
Hepatocellular Carcinoma	hepatocellular carcinoma	0.00577	APC,CDKN1B,HEATR6,KRAS,MZF1,NCAPG,NOTCH1,NRAS,PTEN,RPL9,SRRT	11
Liver Hyperplasia/Hyperproliferation	hepatocellular carcinoma	0.00577	APC,CDKN1B,HEATR6,KRAS,MZF1,NCAPG,NOTCH1,NRAS,PTEN,RPL9,SRRT	11
Tissue Morphology	quantity of tumor cell lines	0.00577	CDKN1B,DOT1L,IL7R,NAT10,NOTCH1,STAT5B	6
Cancer	delay in neoplasia	0.00606	AGER,KRAS,PTEN	3
Cancer	tumorigenesis of mammary adenocarcinoma	0.00606	APC,PTEN,PTPRE	3
Cancer	volume of tumor	0.00606	APC,EFEMP1,KRAS	3
Cell Death and Survival	apoptosis of lung cells	0.00606	KRAS,NOTCH1,PTEN	3
Reproductive System Disease	tumorigenesis of mammary adenocarcinoma	0.00606	APC,PTEN,PTPRE	3
Tumor Morphology	volume of tumor	0.00606	APC,EFEMP1,KRAS	3
Cell Death and Survival	cell viability of leukemia cell lines	0.00616	CDKN1B,KRAS,PRKDC,SERPINB2	4
Behavior	cognition	0.00622	AGER,CSNK2A1,EHMT1,IDUA,KRAS,MAPK10,NF1,NOTCH1,NRAS,PTEN	10
Cellular Movement	chemotaxis of mononuclear leukocytes	0.0063	NFKB2,PIK3CD,PLEC,PON2,PTEN	5
Hematological System Development and Function	chemotaxis of mononuclear leukocytes	0.0063	NFKB2,PIK3CD,PLEC,PON2,PTEN	5
Immune Cell Trafficking	chemotaxis of mononuclear leukocytes	0.0063	NFKB2,PIK3CD,PLEC,PON2,PTEN	5
Inflammatory Response	chemotaxis of mononuclear leukocytes	0.0063	NFKB2,PIK3CD,PLEC,PON2,PTEN	5
Cellular Movement	leukocyte migration	0.00634	AGER,BCL11B,CAPG,DOCK2,JAK1,JAK3,KRAS,MAP2K3,NFKB2,NOTCH1,PIK3CD,PLEC,PON2,PTEN,PTK2B,STAT5B,TRPM2	17
Immune Cell Trafficking	leukocyte migration	0.00634	AGER,BCL11B,CAPG,DOCK2,JAK1,JAK3,KRAS,MAP2K3,NFKB2,NOTCH1,PIK3CD,PLEC,PON2,PTEN,PTK2B,STAT5B,TRPM2	17
Inflammatory Response	inflammatory response	0.00637	AGER,CAPG,DOCK2,MAP2K3,NFKB2,NOTCH1,PIK3CD,PLEC,PON2,PTEN,PTK2B,STAT5B,TRPM2	13
Cellular Function and Maintenance	function of macrophages	0.00645	CAPG,IDUA,NFKB2,PSAP,PTK2B,TRPM2	6
Hematological System Development and Function	function of macrophages	0.00645	CAPG,IDUA,NFKB2,PSAP,PTK2B,TRPM2	6
Cancer	transformation of breast cell lines	0.00697	KRAS,NOTCH1,NRAS	3
Cancer	carcinoid tumor	0.00708	KRAS,NRAS	2
Cancer	diffuse adenocarcinoma	0.00708	KRAS,NRAS	2
Cancer	gall bladder adenocarcinoma	0.00708	KRAS,NRAS	2
Cancer	hyperplasia of mast cells	0.00708	NF1,PTEN	2
Cancer	malignant fibrous histiocytoma	0.00708	KRAS,PTEN	2
Cancer	size of benign tumor	0.00708	APC,KRAS	2
Cell Cycle	arrest in G0/G1 phase transition of fibroblast cell lines	0.00708	CDKN1B,KRAS	2
Cell Cycle	arrest in G1 phase of prostate cancer cell lines	0.00708	CDKN1B,PTEN	2
Cell Cycle	arrest in cell cycle progression of leukocyte cell lines	0.00708	CDKN1B,NOTCH1	2
Cell Death and Survival	apoptosis of neural crest cells	0.00708	APC,NF1	2
Cell Morphology	morphology of gonadal cell lines	0.00708	CSNK2A1,KRAS	2
Cell-To-Cell Signaling and Interaction	long-term potentiation of CA1 neuron	0.00708	KRAS,NF1	2
Cellular Development	hyperplasia of mast cells	0.00708	NF1,PTEN	2
Cellular Growth and Proliferation	hyperplasia of mast cells	0.00708	NF1,PTEN	2
Connective Tissue Development and Function	arrest in G0/G1 phase transition of fibroblast cell lines	0.00708	CDKN1B,KRAS	2
Connective Tissue Development and Function	bone mineral density of trabecular bone	0.00708	AGER,NCOA2	2
Embryonic Development	apoptosis of neural crest cells	0.00708	APC,NF1	2
Embryonic Development	development of epiblast	0.00708	APC,EED	2
Hematological Disease	hyperplasia of mast cells	0.00708	NF1,PTEN	2
Hematological System Development and Function	hyperplasia of mast cells	0.00708	NF1,PTEN	2
Hypersensitivity Response	hyperplasia of mast cells	0.00708	NF1,PTEN	2
Immunological Disease	hyperplasia of mast cells	0.00708	NF1,PTEN	2
Inflammatory Response	hyperplasia of mast cells	0.00708	NF1,PTEN	2
Lymphoid Tissue Structure and Development	quantity of lymph follicle	0.00708	IL7R,NFKB2	2
Nervous System Development and Function	long-term potentiation of CA1 neuron	0.00708	KRAS,NF1	2
Organismal Development	development of epiblast	0.00708	APC,EED	2
Organismal Injury and Abnormalities	adenomatous polyps	0.00708	APC,KRAS	2
Organismal Injury and Abnormalities	degeneration of testis	0.00708	NCOA2,PRKDC	2
Reproductive System Development and Function	morphology of gonadal cell lines	0.00708	CSNK2A1,KRAS	2
Reproductive System Disease	degeneration of testis	0.00708	NCOA2,PRKDC	2
Skeletal and Muscular System Development and Function	bone mineral density of trabecular bone	0.00708	AGER,NCOA2	2
Tissue Development	development of epiblast	0.00708	APC,EED	2
Tissue Morphology	quantity of neural stem cells	0.00708	NOTCH1,PTEN	2
Tumor Morphology	size of benign tumor	0.00708	APC,KRAS	2
Cell Morphology	axonogenesis	0.00718	APC,BCL11B,NOTCH1,PTEN,PTPRE,RYK	6
Cellular Assembly and Organization	axonogenesis	0.00718	APC,BCL11B,NOTCH1,PTEN,PTPRE,RYK	6
Cellular Development	axonogenesis	0.00718	APC,BCL11B,NOTCH1,PTEN,PTPRE,RYK	6
Cellular Development	proliferation of hepatoma cell lines	0.00718	APC,BIN1,CDKN1B,NCAPG,NOTCH1,PTK2B	6
Cellular Function and Maintenance	axonogenesis	0.00718	APC,BCL11B,NOTCH1,PTEN,PTPRE,RYK	6
Cellular Growth and Proliferation	proliferation of hepatoma cell lines	0.00718	APC,BIN1,CDKN1B,NCAPG,NOTCH1,PTK2B	6
Hematological System Development and Function	quantity of double-positive thymocyte	0.00718	BCL11B,CDKN1B,IL7R,NFKB2,PIK3CD,PRKDC	6
Hematopoiesis	quantity of double-positive thymocyte	0.00718	BCL11B,CDKN1B,IL7R,NFKB2,PIK3CD,PRKDC	6
Nervous System Development and Function	axonogenesis	0.00718	APC,BCL11B,NOTCH1,PTEN,PTPRE,RYK	6
Tissue Development	axonogenesis	0.00718	APC,BCL11B,NOTCH1,PTEN,PTPRE,RYK	6
Tissue Morphology	quantity of double-positive thymocyte	0.00718	BCL11B,CDKN1B,IL7R,NFKB2,PIK3CD,PRKDC	6
Cancer	tumorigenesis of thymic lymphoma	0.00736	CDKN1B,NRAS,PRKDC,PTEN	4
Hematological Disease	tumorigenesis of thymic lymphoma	0.00736	CDKN1B,NRAS,PRKDC,PTEN	4
Immunological Disease	tumorigenesis of thymic lymphoma	0.00736	CDKN1B,NRAS,PRKDC,PTEN	4
Cellular Development	development of lymphocytes	0.00751	APC,BCL11B,CDKN1B,DOCK2,EED,IL7R,JAK1,JAK3,KRAS,NF1,NFKB2,NOTCH1,PIK3CD,PRKDC,STAT5B	15
Hematological System Development and Function	development of lymphocytes	0.00751	APC,BCL11B,CDKN1B,DOCK2,EED,IL7R,JAK1,JAK3,KRAS,NF1,NFKB2,NOTCH1,PIK3CD,PRKDC,STAT5B	15
Hematopoiesis	development of lymphocytes	0.00751	APC,BCL11B,CDKN1B,DOCK2,EED,IL7R,JAK1,JAK3,KRAS,NF1,NFKB2,NOTCH1,PIK3CD,PRKDC,STAT5B	15
Lymphoid Tissue Structure and Development	development of lymphocytes	0.00751	APC,BCL11B,CDKN1B,DOCK2,EED,IL7R,JAK1,JAK3,KRAS,NF1,NFKB2,NOTCH1,PIK3CD,PRKDC,STAT5B	15
Cell Death and Survival	cell viability of leukocytes	0.0077	AGER,IL7R,JAK3,NF1,NOTCH1,PIK3CD,SERPINB2,STAT5B	8
Cancer	cholangiocarcinoma	0.00796	KRAS,PTEN,RPL9	3
Cellular Growth and Proliferation	formation of mononuclear leukocytes	0.00796	IL7R,PIK3CD,PTEN	3
Developmental Disorder	hypoplasia of lymph node	0.00796	DOCK2,IL7R,JAK3	3
Embryonic Development	development of craniofacial tissue	0.00796	APC,IFT122,RYK	3
Gastrointestinal Disease	cholangiocarcinoma	0.00796	KRAS,PTEN,RPL9	3
Hepatic System Disease	cholangiocarcinoma	0.00796	KRAS,PTEN,RPL9	3
Hepatocellular Carcinoma	cholangiocarcinoma	0.00796	KRAS,PTEN,RPL9	3
Immunological Disease	hypoplasia of lymph node	0.00796	DOCK2,IL7R,JAK3	3
Liver Hyperplasia/Hyperproliferation	cholangiocarcinoma	0.00796	KRAS,PTEN,RPL9	3
Organismal Development	development of craniofacial tissue	0.00796	APC,IFT122,RYK	3
Tissue Development	development of craniofacial tissue	0.00796	APC,IFT122,RYK	3
Cell Cycle	interphase of fibroblast cell lines	0.00798	CDKN1B,CSNK2A1,KRAS,MAP2K3,NRAS,PRKDC	6
Cell Signaling	Ras protein signal transduction	0.00802	KRAS,NF1,NRAS,PLD1	4
Cellular Movement	chemotaxis of lymphocytes	0.00802	NFKB2,PIK3CD,PLEC,PTEN	4
Hematological System Development and Function	chemotaxis of lymphocytes	0.00802	NFKB2,PIK3CD,PLEC,PTEN	4
Immune Cell Trafficking	chemotaxis of lymphocytes	0.00802	NFKB2,PIK3CD,PLEC,PTEN	4
Inflammatory Response	chemotaxis of lymphocytes	0.00802	NFKB2,PIK3CD,PLEC,PTEN	4
Cellular Growth and Proliferation	formation of cells	0.00805	IL7R,MAPK10,MSH3,NCOA2,NFKB2,NOTCH1,PIK3CD,PTEN,PTK2B	9
Cellular Movement	chemotaxis of phagocytes	0.00812	CAPG,DOCK2,PIK3CD,PLEC,PON2,PTEN,PTK2B	7
Hematological System Development and Function	chemotaxis of phagocytes	0.00812	CAPG,DOCK2,PIK3CD,PLEC,PON2,PTEN,PTK2B	7
Immune Cell Trafficking	chemotaxis of phagocytes	0.00812	CAPG,DOCK2,PIK3CD,PLEC,PON2,PTEN,PTK2B	7
Inflammatory Response	chemotaxis of phagocytes	0.00812	CAPG,DOCK2,PIK3CD,PLEC,PON2,PTEN,PTK2B	7
Cancer	colorectal tumor	0.0084	APC,BRF1,CAPG,CDC27,CDKN1B,EFEMP1,FBXW7,GART,JAK1,KRAS,MSH3,MYO7B,MZF1,NCAPG,NF1,NRAS,PIK3CD,PLD1,PLEC,PTEN,SLC16A3,TNRC18,TTN	23
Cellular Movement	cell movement of leukocytes	0.0084	AGER,BCL11B,CAPG,DOCK2,JAK1,JAK3,KRAS,NFKB2,PIK3CD,PLEC,PON2,PTEN,PTK2B,STAT5B,TRPM2	15
Gastrointestinal Disease	colorectal tumor	0.0084	APC,BRF1,CAPG,CDC27,CDKN1B,EFEMP1,FBXW7,GART,JAK1,KRAS,MSH3,MYO7B,MZF1,NCAPG,NF1,NRAS,PIK3CD,PLD1,PLEC,PTEN,SLC16A3,TNRC18,TTN	23
Hematological System Development and Function	cell movement of leukocytes	0.0084	AGER,BCL11B,CAPG,DOCK2,JAK1,JAK3,KRAS,NFKB2,PIK3CD,PLEC,PON2,PTEN,PTK2B,STAT5B,TRPM2	15
Immune Cell Trafficking	cell movement of leukocytes	0.0084	AGER,BCL11B,CAPG,DOCK2,JAK1,JAK3,KRAS,NFKB2,PIK3CD,PLEC,PON2,PTEN,PTK2B,STAT5B,TRPM2	15
Cellular Development	differentiation of mononuclear leukocytes	0.00848	AGER,APC,BCL11B,CDKN1B,CTCF,DOCK2,IL7R,JAK1,JAK3,NFKB2,NOTCH1,PIK3CD,PRKDC,STAT5B	14
Hematological System Development and Function	differentiation of mononuclear leukocytes	0.00848	AGER,APC,BCL11B,CDKN1B,CTCF,DOCK2,IL7R,JAK1,JAK3,NFKB2,NOTCH1,PIK3CD,PRKDC,STAT5B	14
Hematopoiesis	differentiation of mononuclear leukocytes	0.00848	AGER,APC,BCL11B,CDKN1B,CTCF,DOCK2,IL7R,JAK1,JAK3,NFKB2,NOTCH1,PIK3CD,PRKDC,STAT5B	14
Cancer	hematologic cancer	0.00863	BCL11B,CDC27,FBXW7,IL7R,JAK1,JAK3,KRAS,MZF1,NF1,NOTCH1,NRAS,PHF6,PTEN,PTK2B,SERPINB2,STAT5B,ZNF230	17
Hematological Disease	hematologic cancer	0.00863	BCL11B,CDC27,FBXW7,IL7R,JAK1,JAK3,KRAS,MZF1,NF1,NOTCH1,NRAS,PHF6,PTEN,PTK2B,SERPINB2,STAT5B,ZNF230	17
Cell Death and Survival	cell viability of carcinoma cell lines	0.00872	KRAS,NOTCH1,PRKDC,PTK2B	4
Cell Morphology	abnormal morphology of epithelial cells	0.00872	BCL11B,MAN2A2,NCOA2,PLEC,PSAP	5
Tissue Morphology	abnormal morphology of epithelial cells	0.00872	BCL11B,MAN2A2,NCOA2,PLEC,PSAP	5
Hematological System Development and Function	quantity of mast cells	0.00902	JAK3,NF1,PTEN	3
Hypersensitivity Response	quantity of mast cells	0.00902	JAK3,NF1,PTEN	3
Inflammatory Response	quantity of mast cells	0.00902	JAK3,NF1,PTEN	3
Lymphoid Tissue Structure and Development	size of thymus gland	0.00902	CDKN1B,JAK1,JAK3	3
Organ Morphology	size of thymus gland	0.00902	CDKN1B,JAK1,JAK3	3
Tissue Morphology	quantity of mast cells	0.00902	JAK3,NF1,PTEN	3
Cancer	colon adenoma	0.00932	APC,KRAS	2
Cancer	growth of endocrine gland tumor	0.00932	KRAS,PTEN	2
Cancer	ovarian endometrioid carcinoma	0.00932	KRAS,PTEN	2
Cancer	tumorigenesis of colon cancer cell lines	0.00932	APC,KRAS	2
Cancer	tumorigenesis of pheochromocytoma	0.00932	NF1,PTEN	2
Cell Cycle	arrest in G1/S phase transition of fibroblast cell lines	0.00932	MAP2K3,PRKDC	2
Cell Death and Survival	apoptosis of pneumocytes	0.00932	NOTCH1,PTEN	2
Cell Morphology	area of muscle cells	0.00932	MPRIP,PTEN	2
Cellular Development	development of bone marrow cell lines	0.00932	KRAS,NOTCH1	2
Cellular Development	differentiation of neural stem cells	0.00932	NOTCH1,PTEN	2
Cellular Development	proliferation of granulosa cells	0.00932	CDKN1B,PTEN	2
Cellular Development	tumorigenesis of colon cancer cell lines	0.00932	APC,KRAS	2
Cellular Growth and Proliferation	colony formation of epithelial cells	0.00932	CDKN1B,KRAS	2
Cellular Growth and Proliferation	proliferation of granulosa cells	0.00932	CDKN1B,PTEN	2
Cellular Growth and Proliferation	tumorigenesis of colon cancer cell lines	0.00932	APC,KRAS	2
Connective Tissue Development and Function	arrest in G1/S phase transition of fibroblast cell lines	0.00932	MAP2K3,PRKDC	2
Endocrine System Disorders	ovarian endometrioid carcinoma	0.00932	KRAS,PTEN	2
Gastrointestinal Disease	colon adenoma	0.00932	APC,KRAS	2
Molecular Transport	accumulation of DNA	0.00932	MOGS,STAT5B	2
Neurological Disease	tumorigenesis of pheochromocytoma	0.00932	NF1,PTEN	2
Organ Morphology	mass of seminal vesicle	0.00932	CDKN1B,PSAP	2
Organismal Development	mass of seminal vesicle	0.00932	CDKN1B,PSAP	2
Organismal Injury and Abnormalities	colon adenoma	0.00932	APC,KRAS	2
Organismal Injury and Abnormalities	hamartoma	0.00932	KRAS,PTEN	2
Reproductive System Development and Function	mass of seminal vesicle	0.00932	CDKN1B,PSAP	2
Reproductive System Development and Function	proliferation of granulosa cells	0.00932	CDKN1B,PTEN	2
Reproductive System Disease	ovarian endometrioid carcinoma	0.00932	KRAS,PTEN	2
Skeletal and Muscular System Development and Function	area of muscle cells	0.00932	MPRIP,PTEN	2
Tissue Morphology	quantity of glandular epithelial cells	0.00932	KRAS,PTEN	2
Cell-To-Cell Signaling and Interaction	phagocytosis by macrophages	0.00945	AGER,BIN1,CAPG,PTEN	4
Cellular Development	proliferation of neuroglia	0.00945	KRAS,NF1,NOTCH1,PTEN	4
Cellular Function and Maintenance	phagocytosis by macrophages	0.00945	AGER,BIN1,CAPG,PTEN	4
Cellular Growth and Proliferation	proliferation of neuroglia	0.00945	KRAS,NF1,NOTCH1,PTEN	4
Cellular Movement	migration of leukemia cell lines	0.00945	KRAS,NOTCH1,NRAS,PTK2B	4
Embryonic Development	abnormal morphology of yolk sac	0.00945	FBXW7,KRAS,NOTCH1,NRAS	4
Hematological System Development and Function	phagocytosis by macrophages	0.00945	AGER,BIN1,CAPG,PTEN	4
Inflammatory Response	phagocytosis by macrophages	0.00945	AGER,BIN1,CAPG,PTEN	4
Nervous System Development and Function	proliferation of neuroglia	0.00945	KRAS,NF1,NOTCH1,PTEN	4
Tissue Morphology	abnormal morphology of yolk sac	0.00945	FBXW7,KRAS,NOTCH1,NRAS	4
Embryonic Development	development of muscle	0.00953	APC,MYPN,NCOA2,NF1,OBSCN,PLD1,PLEC,PTEN,TTN	9
Organ Development	development of muscle	0.00953	APC,MYPN,NCOA2,NF1,OBSCN,PLD1,PLEC,PTEN,TTN	9
Organismal Development	development of muscle	0.00953	APC,MYPN,NCOA2,NF1,OBSCN,PLD1,PLEC,PTEN,TTN	9
Skeletal and Muscular System Development and Function	development of muscle	0.00953	APC,MYPN,NCOA2,NF1,OBSCN,PLD1,PLEC,PTEN,TTN	9
Tissue Development	development of muscle	0.00953	APC,MYPN,NCOA2,NF1,OBSCN,PLD1,PLEC,PTEN,TTN	9
Embryonic Development	arrest in growth of embryo	0.00963	CHD8,KRAS,NF1,NOTCH1,NRAS,SRRT,TGS1	7
Organismal Development	arrest in growth of embryo	0.00963	CHD8,KRAS,NF1,NOTCH1,NRAS,SRRT,TGS1	7
Cancer	catecholamine-secreting tumor	0.00985	CDKN1B,KRAS,NF1,NRAS,PTEN	5
Cell-To-Cell Signaling and Interaction	response of lymphocytes	0.00985	AGER,CDKN1B,IL7R,NFKB2,STAT5B	5
Hematological System Development and Function	response of lymphocytes	0.00985	AGER,CDKN1B,IL7R,NFKB2,STAT5B	5
Cancer	prostate cancer	0.0099	AGER,APC,BIN1,CDC27,CDKN1B,DOCK2,IL7R,JAK1,KRAS,KRT1,MAML3,MSH3,NRAS,PTEN,SAFB2,SLC16A3	16
Reproductive System Disease	prostate cancer	0.0099	AGER,APC,BIN1,CDC27,CDKN1B,DOCK2,IL7R,JAK1,KRAS,KRT1,MAML3,MSH3,NRAS,PTEN,SAFB2,SLC16A3	16
Cellular Development	proliferation of epithelial cell lines	0.01	CDKN1B,CTCF,KRAS,NOTCH1,NRAS,PTEN,ZSCAN18	7
Cellular Growth and Proliferation	proliferation of epithelial cell lines	0.01	CDKN1B,CTCF,KRAS,NOTCH1,NRAS,PTEN,ZSCAN18	7
Hair and Skin Development and Function	proliferation of epithelial cell lines	0.01	CDKN1B,CTCF,KRAS,NOTCH1,NRAS,PTEN,ZSCAN18	7
Cardiovascular System Development and Function	development of cardiovascular system	0.0101	AGER,APC,CDKN1B,CTCF,FBXW7,IL7R,KRAS,MAML3,MAP2K3,NF1,NOTCH1,NRAS,PLD1,PLEC,PLOD3,PRKDC,PSAP,PTEN,PTK2B,TTN	20
Cancer	colon adenocarcinoma	0.0102	APC,CDC27,FBXW7,JAK1,KRAS,NRAS,PTEN,TNRC18,TTN	9
Cell Death and Survival	apoptosis of cancer cells	0.0102	CDKN1B,KRAS,NOTCH1,NRAS,PIK3CD,PTEN	6
Cellular Assembly and Organization	organization of actin filaments	0.0102	FAT1,KRAS,NCK2,PTK2B	4
Cellular Development	branching of mammary duct	0.0102	CDKN1B,NCOA2,NFKB2	3
Cellular Function and Maintenance	organization of actin filaments	0.0102	FAT1,KRAS,NCK2,PTK2B	4
Gastrointestinal Disease	colon adenocarcinoma	0.0102	APC,CDC27,FBXW7,JAK1,KRAS,NRAS,PTEN,TNRC18,TTN	9
Organ Morphology	branching of mammary duct	0.0102	CDKN1B,NCOA2,NFKB2	3
Reproductive System Development and Function	branching of mammary duct	0.0102	CDKN1B,NCOA2,NFKB2	3
Tumor Morphology	apoptosis of cancer cells	0.0102	CDKN1B,KRAS,NOTCH1,NRAS,PIK3CD,PTEN	6
Cell Cycle	S phase of tumor cell lines	0.0104	APC,CDKN1B,KRAS,PSAP,RAD18	5
Cancer	serous adenocarcinoma	0.0107	FBXW7,GART,KRAS,MUC16,NRAS,PTEN	6
Cell Death and Survival	apoptosis of tumor cells	0.0109	APC,CDKN1B,KRAS,NOTCH1,NRAS,PIK3CD,PTEN	7
Tumor Morphology	apoptosis of tumor cells	0.0109	APC,CDKN1B,KRAS,NOTCH1,NRAS,PIK3CD,PTEN	7
Cellular Development	proliferation of blood cells	0.011	CDKN1B,CTCF,DOCK2,EED,IL7R,JAK3,KRAS,MZF1,NCK2,NF1,NFKB2,NOTCH1,NRAS,PIK3CD,PTEN,PTK2B,STAT5B,ZMYM2	18
Cellular Growth and Proliferation	proliferation of blood cells	0.011	CDKN1B,CTCF,DOCK2,EED,IL7R,JAK3,KRAS,MZF1,NCK2,NF1,NFKB2,NOTCH1,NRAS,PIK3CD,PTEN,PTK2B,STAT5B,ZMYM2	18
Cellular Movement	infiltration by lymphocytes	0.0111	BCL11B,KRAS,NFKB2,PIK3CD,STAT5B	5
Hematological System Development and Function	infiltration by lymphocytes	0.0111	BCL11B,KRAS,NFKB2,PIK3CD,STAT5B	5
Immune Cell Trafficking	infiltration by lymphocytes	0.0111	BCL11B,KRAS,NFKB2,PIK3CD,STAT5B	5
Cellular Development	proliferation of leukemia cell lines	0.0113	CDKN1B,CTCF,KRAS,NOTCH1,NRAS,PTEN,SERPINB2	7
Cellular Function and Maintenance	function of antigen presenting cells	0.0113	CAPG,IDUA,JAK3,NFKB2,PSAP,PTK2B,TRPM2	7
Cellular Growth and Proliferation	proliferation of leukemia cell lines	0.0113	CDKN1B,CTCF,KRAS,NOTCH1,NRAS,PTEN,SERPINB2	7
Dermatological Diseases and Conditions	congenital anomaly of skin	0.0113	HPS6,IFT122,KRT1,NF1,PLEC,PTEN	6
Developmental Disorder	congenital anomaly of skin	0.0113	HPS6,IFT122,KRT1,NF1,PLEC,PTEN	6
Organismal Injury and Abnormalities	congenital anomaly of skin	0.0113	HPS6,IFT122,KRT1,NF1,PLEC,PTEN	6
Cancer	invasion of tumor	0.0114	APC,CSNK2A1,KRAS	3
Cancer	morphology of tumor	0.0114	KRAS,PTEN,PTPRE	3
Cell Death and Survival	apoptosis of leukemia cells	0.0114	CDKN1B,PIK3CD,PTEN	3
Cellular Development	differentiation of erythroid cells	0.0114	CTCF,KRAS,NRAS	3
Developmental Disorder	severe combined immunodeficiency	0.0114	IL7R,JAK3,PRKDC	3
Digestive System Development and Function	abnormal morphology of tooth	0.0114	BCL11B,CDKN1B,IDUA	3
Hematological System Development and Function	differentiation of erythroid cells	0.0114	CTCF,KRAS,NRAS	3
Hematopoiesis	differentiation of erythroid cells	0.0114	CTCF,KRAS,NRAS	3
Hereditary Disorder	severe combined immunodeficiency	0.0114	IL7R,JAK3,PRKDC	3
Immunological Disease	severe combined immunodeficiency	0.0114	IL7R,JAK3,PRKDC	3
Organismal Development	abnormal morphology of tooth	0.0114	BCL11B,CDKN1B,IDUA	3
Organismal Injury and Abnormalities	development of lesion	0.0114	CDKN1B,KRAS,PTEN	3
Tumor Morphology	apoptosis of leukemia cells	0.0114	CDKN1B,PIK3CD,PTEN	3
Tumor Morphology	invasion of tumor	0.0114	APC,CSNK2A1,KRAS	3
Tumor Morphology	morphology of tumor	0.0114	KRAS,PTEN,PTPRE	3
Cancer	chronic myeloproliferative disorder	0.0117	JAK1,KRAS,NF1,NRAS,SERPINB2	5
Cellular Growth and Proliferation	colony formation of fibroblast cell lines	0.0117	CTCF,KRAS,NOTCH1,NRAS,PTEN	5
Cellular Movement	cell movement of leukemia cell lines	0.0117	DOCK2,KRAS,NOTCH1,NRAS,PTK2B	5
Connective Tissue Development and Function	colony formation of fibroblast cell lines	0.0117	CTCF,KRAS,NOTCH1,NRAS,PTEN	5
Hematological Disease	chronic myeloproliferative disorder	0.0117	JAK1,KRAS,NF1,NRAS,SERPINB2	5
Cancer	embryonal rhabdomyosarcoma	0.0118	KRAS,NRAS	2
Cancer	growth of benign tumor	0.0118	APC,CDKN1B	2
Cancer	small intestine cancer	0.0118	APC,KRAS	2
Cancer	treatment-related acute myeloid leukemia	0.0118	KRAS,NRAS	2
Cell Cycle	cell cycle progression of B-lymphocyte derived cell lines	0.0118	CDKN1B,ZMYM2	2
Cell Cycle	metaphase/anaphase transition	0.0118	APC,CDC27	2
Cell Death and Survival	cell viability	0.0118	AGER,AKAP8L,APC,CDKN1B,DUSP7,IL7R,JAK1,JAK3,KRAS,MAPK10,MSH3,NF1,NFKB2,NOTCH1,NRAS,OBSCN,PIK3CD,PRKDC,PTEN,PTK2B,PTPRE,RAD18,SERPINB2,STAT5B,TONSL,ZMYM2	26
Cell Death and Survival	loss of germ cells	0.0118	APC,NCOA2	2
Cell-To-Cell Signaling and Interaction	phagocytosis by peritoneal macrophages	0.0118	AGER,PTEN	2
Cellular Assembly and Organization	quantity of pinocytic vesicles	0.0118	KRAS,PTEN	2
Cellular Compromise	disruption of Golgi apparatus	0.0118	COG3,VPS13B	2
Cellular Development	expansion of stem cells	0.0118	KRAS,PTEN	2
Cellular Function and Maintenance	phagocytosis by peritoneal macrophages	0.0118	AGER,PTEN	2
Cellular Growth and Proliferation	expansion of stem cells	0.0118	KRAS,PTEN	2
Digestive System Development and Function	abnormal morphology of enlarged islets of Langerhans	0.0118	CDKN1B,PTEN	2
Embryonic Development	morphogenesis of forebrain	0.0118	NF1,PTEN	2
Endocrine System Development and Function	abnormal morphology of enlarged islets of Langerhans	0.0118	CDKN1B,PTEN	2
Gastrointestinal Disease	rectal prolapse	0.0118	APC,EFEMP1	2
Gastrointestinal Disease	small intestine cancer	0.0118	APC,KRAS	2
Hematological Disease	treatment-related acute myeloid leukemia	0.0118	KRAS,NRAS	2
Hematological System Development and Function	phagocytosis by peritoneal macrophages	0.0118	AGER,PTEN	2
Hematological System Development and Function	quantity of invariant natural killer T cells	0.0118	IL7R,PSAP	2
Inflammatory Response	phagocytosis by peritoneal macrophages	0.0118	AGER,PTEN	2
Lymphoid Tissue Structure and Development	abnormal morphology of lymph node b cell domain	0.0118	NFKB2,PTEN	2
Nervous System Development and Function	morphogenesis of forebrain	0.0118	NF1,PTEN	2
Organ Development	morphogenesis of forebrain	0.0118	NF1,PTEN	2
Organ Morphology	abnormal morphology of enlarged islets of Langerhans	0.0118	CDKN1B,PTEN	2
Organismal Development	morphogenesis of forebrain	0.0118	NF1,PTEN	2
Organismal Survival	survival of organism	0.0118	AGER,APC,B3GALNT1,CDKN1B,FBXW7,IDUA,IL7R,KRAS,MUT,NCOA2,NOTCH1,NRAS,PRKDC,PTEN,STAT5B	15
Reproductive System Disease	rectal prolapse	0.0118	APC,EFEMP1	2
Skeletal and Muscular Disorders	embryonal rhabdomyosarcoma	0.0118	KRAS,NRAS	2
Skeletal and Muscular Disorders	progressive muscle weakness	0.0118	DMPK,PSAP	2
Skeletal and Muscular Disorders	rectal prolapse	0.0118	APC,EFEMP1	2
Tissue Development	morphogenesis of forebrain	0.0118	NF1,PTEN	2
Tissue Morphology	abnormal morphology of enlarged allantois	0.0118	NF1,PTEN	2
Tissue Morphology	quantity of invariant natural killer T cells	0.0118	IL7R,PSAP	2
Cell Cycle	G1 phase of fibroblast cell lines	0.0119	CDKN1B,CSNK2A1,MAP2K3,PRKDC	4
Connective Tissue Development and Function	G1 phase of fibroblast cell lines	0.0119	CDKN1B,CSNK2A1,MAP2K3,PRKDC	4
Cellular Development	differentiation of cells	0.012	AGER,APC,BCL11B,BIN1,CDH23,CDKN1B,CTCF,DAPK3,DOCK2,DOT1L,FBXW7,HPS6,IL7R,JAK1,JAK3,KNDC1,KRAS,MZF1,NF1,NFKB2,NOTCH1,NRAS,PIK3CD,PLEKHO1,PRKDC,PTEN,PTK2B,PTPRE,RYK,SERPINB2,STAT5B,TTC7A,ZMYM2	33
Cancer	acute myeloid leukemia	0.0123	JAK1,JAK3,KRAS,NOTCH1,NRAS,SERPINB2,STAT5B	7
Cell Morphology	morphogenesis of neurites	0.0123	AGER,APC,KNDC1,NF1,NOTCH1,PLD1,PTEN,PTK2B,RYK	9
Cellular Assembly and Organization	morphogenesis of neurites	0.0123	AGER,APC,KNDC1,NF1,NOTCH1,PLD1,PTEN,PTK2B,RYK	9
Cellular Development	morphogenesis of neurites	0.0123	AGER,APC,KNDC1,NF1,NOTCH1,PLD1,PTEN,PTK2B,RYK	9
Cellular Development	differentiation of lymphocytes	0.0123	APC,BCL11B,CDKN1B,CTCF,DOCK2,IL7R,JAK1,JAK3,NFKB2,NOTCH1,PIK3CD,PRKDC,STAT5B	13
Cellular Function and Maintenance	morphogenesis of neurites	0.0123	AGER,APC,KNDC1,NF1,NOTCH1,PLD1,PTEN,PTK2B,RYK	9
Hematological Disease	acute myeloid leukemia	0.0123	JAK1,JAK3,KRAS,NOTCH1,NRAS,SERPINB2,STAT5B	7
Hematological System Development and Function	differentiation of lymphocytes	0.0123	APC,BCL11B,CDKN1B,CTCF,DOCK2,IL7R,JAK1,JAK3,NFKB2,NOTCH1,PIK3CD,PRKDC,STAT5B	13
Hematological System Development and Function	quantity of cytotoxic T cells	0.0123	BCL11B,JAK3,NFKB2,PIK3CD,PSMB11,STAT5B	6
Hematopoiesis	differentiation of lymphocytes	0.0123	APC,BCL11B,CDKN1B,CTCF,DOCK2,IL7R,JAK1,JAK3,NFKB2,NOTCH1,PIK3CD,PRKDC,STAT5B	13
Nervous System Development and Function	morphogenesis of neurites	0.0123	AGER,APC,KNDC1,NF1,NOTCH1,PLD1,PTEN,PTK2B,RYK	9
Tissue Development	morphogenesis of neurites	0.0123	AGER,APC,KNDC1,NF1,NOTCH1,PLD1,PTEN,PTK2B,RYK	9
Tissue Morphology	quantity of cytotoxic T cells	0.0123	BCL11B,JAK3,NFKB2,PIK3CD,PSMB11,STAT5B	6
Cell Death and Survival	apoptosis of fibroblasts	0.0124	AGER,CDKN1B,KRAS,MAP2K3,NOTCH1,NRAS,PRKDC,PTEN	8
Cell Morphology	morphology of phagocytes	0.0124	IDUA,JAK3,NFKB2,NRAS,PSAP	5
Cellular Movement	chemotaxis of granulocytes	0.0124	AGER,CAPG,DOCK2,PIK3CD,PTEN	5
Hematological System Development and Function	chemotaxis of granulocytes	0.0124	AGER,CAPG,DOCK2,PIK3CD,PTEN	5
Immune Cell Trafficking	chemotaxis of granulocytes	0.0124	AGER,CAPG,DOCK2,PIK3CD,PTEN	5
Inflammatory Response	chemotaxis of granulocytes	0.0124	AGER,CAPG,DOCK2,PIK3CD,PTEN	5
Inflammatory Response	morphology of phagocytes	0.0124	IDUA,JAK3,NFKB2,NRAS,PSAP	5
Cellular Development	differentiation of oligodendrocytes	0.0127	CDKN1B,NF1,NOTCH1	3
Nervous System Development and Function	differentiation of oligodendrocytes	0.0127	CDKN1B,NF1,NOTCH1	3
Organismal Injury and Abnormalities	hydrops fetalis	0.0127	KRAS,NF1,NRAS	3
Tissue Morphology	abnormal morphology of embryoblast	0.0127	CHD8,CNOT3,TGS1	3
Cancer	neoplasia of stomach	0.0128	APC,CDKN1B,FBXW7,JAK3,KRAS,MSH3,OBSCN,PTEN	8
Cellular Function and Maintenance	maintenance of cells	0.0128	APC,CDH23,IL7R,NOTCH1	4
Gastrointestinal Disease	neoplasia of stomach	0.0128	APC,CDKN1B,FBXW7,JAK3,KRAS,MSH3,OBSCN,PTEN	8
Cellular Assembly and Organization	formation of filaments	0.0129	APC,CDKN1B,KRAS,MPRIP,MYH2,NCK2,NF1,PLD1,PTK2B,TTN	10
Cellular Growth and Proliferation	proliferation of lymphatic system cells	0.0129	CDKN1B,EED,KRAS,NRAS,PTEN,STAT5B	6
Lymphoid Tissue Structure and Development	proliferation of lymphatic system cells	0.0129	CDKN1B,EED,KRAS,NRAS,PTEN,STAT5B	6
Tissue Development	formation of filaments	0.0129	APC,CDKN1B,KRAS,MPRIP,MYH2,NCK2,NF1,PLD1,PTK2B,TTN	10
Behavior	learning	0.0131	AGER,CSNK2A1,EHMT1,IDUA,KRAS,NF1,NOTCH1,NRAS,PTEN	9
Cancer	skin cancer	0.0131	ANKRD11,CDC27,HEATR6,JAK3,KRAS,MYH2,NOTCH1,NRAS,PTEN,PYHIN1,ZZEF1	11
Dermatological Diseases and Conditions	skin cancer	0.0131	ANKRD11,CDC27,HEATR6,JAK3,KRAS,MYH2,NOTCH1,NRAS,PTEN,PYHIN1,ZZEF1	11
Cancer	tumorigenesis of mammary tumor	0.0137	APC,KRAS,PTEN,PTPRE	4
Cell Death and Survival	cell viability of phagocytes	0.0137	AGER,NF1,PIK3CD,SERPINB2	4
Hematological System Development and Function	abnormal quantity of lymphocytes	0.0137	JAK3,NFKB2,PRKDC,STAT5B	4
Nervous System Development and Function	sensory system development	0.0137	CDKN1B,CSNK2A1,NF1,NOTCH1	4
Reproductive System Disease	tumorigenesis of mammary tumor	0.0137	APC,KRAS,PTEN,PTPRE	4
Tissue Morphology	abnormal quantity of lymphocytes	0.0137	JAK3,NFKB2,PRKDC,STAT5B	4
Cellular Function and Maintenance	Lymphocyte homeostasis	0.0138	APC,BCL11B,CDKN1B,DOCK2,EED,IL7R,JAK1,JAK3,KRAS,NF1,NOTCH1,PIK3CD,PRKDC,STAT5B	14
Behavior	memory	0.0141	CSNK2A1,EHMT1,IDUA,NF1,NOTCH1,PTEN	6
Cancer	benign nerve tumor	0.0141	NF1,NOTCH1,PTEN	3
Cancer	follicular thyroid cancer	0.0141	KRAS,NRAS,PTEN	3
Cancer	transitional-cell carcinoma	0.0141	KRAS,NRAS,PTEN	3
Cardiovascular System Development and Function	development of cardiac muscle	0.0141	PLEC,PTEN,TTN	3
Cell Morphology	growth of dendrites	0.0141	KNDC1,NOTCH1,PTEN	3
Cellular Assembly and Organization	growth of dendrites	0.0141	KNDC1,NOTCH1,PTEN	3
Cellular Development	differentiation of astrocytes	0.0141	NF1,NOTCH1,PTEN	3
Cellular Development	growth of dendrites	0.0141	KNDC1,NOTCH1,PTEN	3
Cellular Function and Maintenance	growth of dendrites	0.0141	KNDC1,NOTCH1,PTEN	3
Digestive System Development and Function	abnormal morphology of crypt of lieberkuhn	0.0141	APC,CDKN1B,PRKDC	3
Embryonic Development	development of cardiac muscle	0.0141	PLEC,PTEN,TTN	3
Embryonic Development	growth of dendrites	0.0141	KNDC1,NOTCH1,PTEN	3
Endocrine System Disorders	follicular thyroid cancer	0.0141	KRAS,NRAS,PTEN	3
Nervous System Development and Function	differentiation of astrocytes	0.0141	NF1,NOTCH1,PTEN	3
Nervous System Development and Function	growth of dendrites	0.0141	KNDC1,NOTCH1,PTEN	3
Nervous System Development and Function	memory	0.0141	CSNK2A1,EHMT1,IDUA,NF1,NOTCH1,PTEN	6
Neurological Disease	benign nerve tumor	0.0141	NF1,NOTCH1,PTEN	3
Organ Development	development of cardiac muscle	0.0141	PLEC,PTEN,TTN	3
Organ Morphology	abnormal morphology of crypt of lieberkuhn	0.0141	APC,CDKN1B,PRKDC	3
Organismal Development	development of cardiac muscle	0.0141	PLEC,PTEN,TTN	3
Renal and Urological Disease	transitional-cell carcinoma	0.0141	KRAS,NRAS,PTEN	3
Skeletal and Muscular System Development and Function	development of cardiac muscle	0.0141	PLEC,PTEN,TTN	3
Tissue Development	development of cardiac muscle	0.0141	PLEC,PTEN,TTN	3
Tissue Development	growth of dendrites	0.0141	KNDC1,NOTCH1,PTEN	3
Cancer	myeloid leukemia	0.0142	JAK1,JAK3,KRAS,NF1,NOTCH1,NRAS,SERPINB2,STAT5B	8
Hematological Disease	myeloid leukemia	0.0142	JAK1,JAK3,KRAS,NF1,NOTCH1,NRAS,SERPINB2,STAT5B	8
Cancer	genital tumor	0.0145	AGER,AKNA,APC,BIN1,BRF1,CDC27,CDKN1B,CTCF,DOCK2,EHMT1,FAT1,FBXW7,H3F3A/H3F3B,IL7R,JAK1,KRAS,KRT1,MAML3,MSH3,MUC16,NF1,NRAS,PTEN,SAFB2,SLC16A3	25
Reproductive System Disease	genital tumor	0.0145	AGER,AKNA,APC,BIN1,BRF1,CDC27,CDKN1B,CTCF,DOCK2,EHMT1,FAT1,FBXW7,H3F3A/H3F3B,IL7R,JAK1,KRAS,KRT1,MAML3,MSH3,MUC16,NF1,NRAS,PTEN,SAFB2,SLC16A3	25
Cancer	colorectal adenoma	0.0146	APC,KRAS	2
Cancer	formation of intestinal polyp	0.0146	APC,PTEN	2
Cancer	neurofibromatosis	0.0146	NF1,PTEN	2
Cancer	quantity of lung tumor	0.0146	CDKN1B,KRAS	2
Cancer	senescence of tumor cells	0.0146	KRAS,PTEN	2
Cancer	tumorigenesis of lung	0.0146	CDKN1B,KRAS	2
Cardiovascular System Development and Function	conduction of heart	0.0146	DMPK,GNB5	2
Cell Cycle	arrest in cell cycle progression of leukemia cell lines	0.0146	CDKN1B,NOTCH1	2
Cell Cycle	senescence of tumor cells	0.0146	KRAS,PTEN	2
Cell Morphology	morphology of colon cancer cell lines	0.0146	APC,KRAS	2
Cell Morphology	ruffling of fibroblast cell lines	0.0146	NCK2,PTEN	2
Cell Morphology	size of epithelial cell lines	0.0146	NRAS,PLD1	2
Cellular Development	differentiation of gonadal cells	0.0146	CDKN1B,KRAS	2
Cellular Function and Maintenance	function of microglia	0.0146	IDUA,PSAP	2
Connective Tissue Development and Function	ruffling of fibroblast cell lines	0.0146	NCK2,PTEN	2
Dermatological Diseases and Conditions	neurofibromatosis	0.0146	NF1,PTEN	2
Developmental Disorder	neurofibromatosis	0.0146	NF1,PTEN	2
Digestive System Development and Function	lack of Peyer's patches	0.0146	IL7R,PRKDC	2
Digestive System Development and Function	morphology of liver	0.0146	CDKN1B,HADHA,KRAS,MAN2A2,MUT,NRAS,PSAP,STAT5B	8
Endocrine System Development and Function	size of pancreas	0.0146	APC,PTEN	2
Gastrointestinal Disease	colorectal adenoma	0.0146	APC,KRAS	2
Gastrointestinal Disease	formation of intestinal polyp	0.0146	APC,PTEN	2
Hair and Skin Development and Function	size of epithelial cell lines	0.0146	NRAS,PLD1	2
Hematological System Development and Function	function of microglia	0.0146	IDUA,PSAP	2
Hematological System Development and Function	quantity of myeloid dendritic cells	0.0146	JAK3,NFKB2	2
Hepatic System Development and Function	morphology of liver	0.0146	CDKN1B,HADHA,KRAS,MAN2A2,MUT,NRAS,PSAP,STAT5B	8
Hereditary Disorder	neurofibromatosis	0.0146	NF1,PTEN	2
Inflammatory Response	quantity of myeloid dendritic cells	0.0146	JAK3,NFKB2	2
Lymphoid Tissue Structure and Development	lack of Peyer's patches	0.0146	IL7R,PRKDC	2
Neurological Disease	neurofibromatosis	0.0146	NF1,PTEN	2
Organ Morphology	lack of Peyer's patches	0.0146	IL7R,PRKDC	2
Organ Morphology	size of pancreas	0.0146	APC,PTEN	2
Organ Morphology	morphology of liver	0.0146	CDKN1B,HADHA,KRAS,MAN2A2,MUT,NRAS,PSAP,STAT5B	8
Organismal Development	abnormal morphology of body wall	0.0146	EFEMP1,IFT122	2
Organismal Injury and Abnormalities	aberrant crypt foci	0.0146	APC,KRAS	2
Organismal Injury and Abnormalities	formation of intestinal polyp	0.0146	APC,PTEN	2
Organismal Injury and Abnormalities	neurofibromatosis	0.0146	NF1,PTEN	2
Reproductive System Development and Function	differentiation of gonadal cells	0.0146	CDKN1B,KRAS	2
Respiratory Disease	quantity of lung tumor	0.0146	CDKN1B,KRAS	2
Respiratory Disease	tumorigenesis of lung	0.0146	CDKN1B,KRAS	2
Tissue Morphology	lack of Peyer's patches	0.0146	IL7R,PRKDC	2
Tissue Morphology	lack of blood island	0.0146	KRAS,NRAS	2
Tissue Morphology	quantity of myeloid dendritic cells	0.0146	JAK3,NFKB2	2
Tumor Morphology	senescence of tumor cells	0.0146	KRAS,PTEN	2
Cellular Development	proliferation of breast cancer cell lines	0.0148	BIN1,CDKN1B,CTCF,FBXW7,KRAS,MUC16,PIK3CD,PTEN,PTPRE,PYHIN1,STAT5B	11
Cellular Growth and Proliferation	proliferation of breast cancer cell lines	0.0148	BIN1,CDKN1B,CTCF,FBXW7,KRAS,MUC16,PIK3CD,PTEN,PTPRE,PYHIN1,STAT5B	11
Cancer	digestive organ tumor	0.0149	AGER,APC,BRF1,CAPG,CDC27,CDKN1B,EFEMP1,FBXW7,GART,HEATR6,JAK1,JAK3,KRAS,MSH3,MUT,MYO7B,MZF1,NCAPG,NF1,NOTCH1,NRAS,OBSCN,PIK3CD,PLD1,PLEC,PTEN,RPL9,SLC16A3,SRRM2,SRRT,TNRC18,TTN	32
Gastrointestinal Disease	digestive organ tumor	0.0149	AGER,APC,BRF1,CAPG,CDC27,CDKN1B,EFEMP1,FBXW7,GART,HEATR6,JAK1,JAK3,KRAS,MSH3,MUT,MYO7B,MZF1,NCAPG,NF1,NOTCH1,NRAS,OBSCN,PIK3CD,PLD1,PLEC,PTEN,RPL9,SLC16A3,SRRM2,SRRT,TNRC18,TTN	32
Cancer	colorectal cancer	0.0151	APC,CAPG,CDC27,CDKN1B,EFEMP1,FBXW7,GART,JAK1,KRAS,MSH3,MYO7B,MZF1,NCAPG,NF1,NRAS,PIK3CD,PLD1,PLEC,PTEN,SLC16A3,TNRC18,TTN	22
Gastrointestinal Disease	colorectal cancer	0.0151	APC,CAPG,CDC27,CDKN1B,EFEMP1,FBXW7,GART,JAK1,KRAS,MSH3,MYO7B,MZF1,NCAPG,NF1,NRAS,PIK3CD,PLD1,PLEC,PTEN,SLC16A3,TNRC18,TTN	22
Cancer	prostatic adenocarcinoma	0.0153	CDC27,KRAS,MAML3,NRAS,PTEN	5
Cancer	quantity of tumor	0.0153	APC,CDKN1B,EED,KRAS,PTEN	5
Embryonic Development	formation of neural tube	0.0153	EHMT1,FBXW7,IFT122,NOTCH1,PTEN	5
Nervous System Development and Function	formation of neural tube	0.0153	EHMT1,FBXW7,IFT122,NOTCH1,PTEN	5
Organismal Development	formation of neural tube	0.0153	EHMT1,FBXW7,IFT122,NOTCH1,PTEN	5
Reproductive System Disease	prostatic adenocarcinoma	0.0153	CDC27,KRAS,MAML3,NRAS,PTEN	5
Tissue Development	formation of neural tube	0.0153	EHMT1,FBXW7,IFT122,NOTCH1,PTEN	5
Cellular Growth and Proliferation	proliferation of gonadal cells	0.0156	CDKN1B,NCOA2,PTEN	3
Cellular Movement	cell movement of neuroglia	0.0156	AGER,NF1,PTEN	3
Tissue Morphology	quantity of stem cells	0.0156	CDKN1B,NOTCH1,PTEN	3
Cancer	salivary gland tumor	0.0157	APC,KRAS,PTEN,SRRM2	4
Cell-To-Cell Signaling and Interaction	T cell response	0.0157	CDKN1B,IL7R,NFKB2,STAT5B	4
Gastrointestinal Disease	salivary gland tumor	0.0157	APC,KRAS,PTEN,SRRM2	4
Hematological System Development and Function	T cell response	0.0157	CDKN1B,IL7R,NFKB2,STAT5B	4
Cell Signaling	MAPKKK cascade	0.016	APC,MAP2K3,NF1,PSAP,PTK2B,RYK	6
Cell-To-Cell Signaling and Interaction	long-term potentiation	0.016	AGER,KRAS,NF1,NOTCH1,PSAP,PTK2B	6
Nervous System Development and Function	long-term potentiation	0.016	AGER,KRAS,NF1,NOTCH1,PSAP,PTK2B	6
Cancer	metastatic colorectal cancer	0.0162	CAPG,EFEMP1,GART,NCAPG,SLC16A3	5
Gastrointestinal Disease	metastatic colorectal cancer	0.0162	CAPG,EFEMP1,GART,NCAPG,SLC16A3	5
Cell Morphology	formation of cellular protrusions	0.0164	AGER,APC,BCL11B,CAPG,IFT122,KNDC1,MPRIP,NCK2,NF1,NOTCH1,PCNT,PLD1,PTEN,PTK2B,PTPRE,RYK	16
Cellular Assembly and Organization	formation of cellular protrusions	0.0164	AGER,APC,BCL11B,CAPG,IFT122,KNDC1,MPRIP,NCK2,NF1,NOTCH1,PCNT,PLD1,PTEN,PTK2B,PTPRE,RYK	16
Cellular Function and Maintenance	formation of cellular protrusions	0.0164	AGER,APC,BCL11B,CAPG,IFT122,KNDC1,MPRIP,NCK2,NF1,NOTCH1,PCNT,PLD1,PTEN,PTK2B,PTPRE,RYK	16
Tissue Development	development of epithelial tissue	0.0166	AGER,BCL11B,CDKN1B,MAP2K3,NF1,NOTCH1,PLOD3,PTEN,PTK2B	9
Cellular Development	proliferation of smooth muscle cells	0.0167	AGER,CDKN1B,NF1,NOTCH1,PTEN,STAT5B	6
Cellular Growth and Proliferation	proliferation of smooth muscle cells	0.0167	AGER,CDKN1B,NF1,NOTCH1,PTEN,STAT5B	6
Skeletal and Muscular System Development and Function	proliferation of smooth muscle cells	0.0167	AGER,CDKN1B,NF1,NOTCH1,PTEN,STAT5B	6
Cellular Movement	migration of fibroblasts	0.017	AGER,CDKN1B,DAPK3,MRC2,PLEC	5
Connective Tissue Development and Function	migration of fibroblasts	0.017	AGER,CDKN1B,DAPK3,MRC2,PLEC	5
Cell Morphology	lack of B lymphocytes	0.0171	JAK3,PIK3CD,PRKDC	3
Cell-mediated Immune Response	T cell development	0.0171	APC,BCL11B,CDKN1B,DOCK2,EED,IL7R,JAK1,JAK3,NF1,NOTCH1,PIK3CD,PRKDC,STAT5B	13
Cellular Development	T cell development	0.0171	APC,BCL11B,CDKN1B,DOCK2,EED,IL7R,JAK1,JAK3,NF1,NOTCH1,PIK3CD,PRKDC,STAT5B	13
Cellular Function and Maintenance	T cell development	0.0171	APC,BCL11B,CDKN1B,DOCK2,EED,IL7R,JAK1,JAK3,NF1,NOTCH1,PIK3CD,PRKDC,STAT5B	13
Embryonic Development	mass of kidney	0.0171	CDKN1B,EFEMP1,PSAP	3
Free Radical Scavenging	biosynthesis of hydrogen peroxide	0.0171	AGER,DUOX2,PTEN	3
Hematological System Development and Function	T cell development	0.0171	APC,BCL11B,CDKN1B,DOCK2,EED,IL7R,JAK1,JAK3,NF1,NOTCH1,PIK3CD,PRKDC,STAT5B	13
Hematopoiesis	T cell development	0.0171	APC,BCL11B,CDKN1B,DOCK2,EED,IL7R,JAK1,JAK3,NF1,NOTCH1,PIK3CD,PRKDC,STAT5B	13
Humoral Immune Response	lack of B lymphocytes	0.0171	JAK3,PIK3CD,PRKDC	3
Lymphoid Tissue Structure and Development	T cell development	0.0171	APC,BCL11B,CDKN1B,DOCK2,EED,IL7R,JAK1,JAK3,NF1,NOTCH1,PIK3CD,PRKDC,STAT5B	13
Organ Development	mass of kidney	0.0171	CDKN1B,EFEMP1,PSAP	3
Organ Morphology	mass of kidney	0.0171	CDKN1B,EFEMP1,PSAP	3
Organismal Development	mass of kidney	0.0171	CDKN1B,EFEMP1,PSAP	3
Renal and Urological System Development and Function	mass of kidney	0.0171	CDKN1B,EFEMP1,PSAP	3
Small Molecule Biochemistry	biosynthesis of hydrogen peroxide	0.0171	AGER,DUOX2,PTEN	3
Tissue Development	mass of kidney	0.0171	CDKN1B,EFEMP1,PSAP	3
Cellular Movement	migration of mononuclear leukocytes	0.0172	AGER,BCL11B,DOCK2,JAK1,NFKB2,PIK3CD,PLEC,PTEN	8
Hematological System Development and Function	migration of mononuclear leukocytes	0.0172	AGER,BCL11B,DOCK2,JAK1,NFKB2,PIK3CD,PLEC,PTEN	8
Immune Cell Trafficking	migration of mononuclear leukocytes	0.0172	AGER,BCL11B,DOCK2,JAK1,NFKB2,PIK3CD,PLEC,PTEN	8
Tissue Development	development of connective tissue	0.0172	AGER,IL7R,NFKB2,NOTCH1,NRAS,PLEKHO1,PTK2B	7
Nutritional Disease	weight loss	0.0174	AGER,CDKN1B,IL7R,NFKB2,PSAP,STAT5B	6
Cell Signaling	protein kinase cascade	0.0175	AGER,APC,DAPK3,JAK1,JAK3,MAP2K3,MAPK10,NF1,PSAP,PTK2B,RYK,STAT5B	12
Auditory and Vestibular System Development and Function	quantity of outer hair cells	0.0176	CDKN1B,NOTCH1	2
Cancer	development of neuroendocrine tumor	0.0176	KRAS,PTEN	2
Cancer	development of pancreatic tumor	0.0176	KRAS,PTEN	2
Cancer	frequency of tumor	0.0176	KRAS,NRAS	2
Cancer	large-cell carcinoma	0.0176	KRAS,NRAS	2
Cardiovascular Disease	aortic valve disease	0.0176	IDUA,NOTCH1	2
Cardiovascular System Development and Function	abnormal morphology of dilated heart	0.0176	KRAS,NRAS	2
Cellular Development	arrest in growth of epithelial cell lines	0.0176	NOTCH1,PTEN	2
Cellular Development	proliferation of endometrial cancer cell lines	0.0176	KRAS,PTEN	2
Cellular Development	proliferation of granulocytes	0.0176	CDKN1B,STAT5B	2
Cellular Development	proliferation of myeloid progenitor cells	0.0176	CDKN1B,EED	2
Cellular Function and Maintenance	function of blood cells	0.0176	CAPG,IDUA,JAK3,MAP2K3,NF1,NFKB2,PIK3CD,PLD1,PLEC,PRKDC,PSAP,PTK2B,STAT5B,TRPM2	14
Cellular Growth and Proliferation	arrest in growth of epithelial cell lines	0.0176	NOTCH1,PTEN	2
Cellular Growth and Proliferation	proliferation of endometrial cancer cell lines	0.0176	KRAS,PTEN	2
Cellular Growth and Proliferation	proliferation of granulocytes	0.0176	CDKN1B,STAT5B	2
Cellular Growth and Proliferation	proliferation of myeloid progenitor cells	0.0176	CDKN1B,EED	2
Developmental Disorder	macrocephaly	0.0176	NF1,PTEN	2
Endocrine System Disorders	goiter	0.0176	KRAS,NRAS	2
Hair and Skin Development and Function	arrest in growth of epithelial cell lines	0.0176	NOTCH1,PTEN	2
Hair and Skin Development and Function	growth of disheveled fur	0.0176	IDUA,NFKB2	2
Hematological System Development and Function	proliferation of granulocytes	0.0176	CDKN1B,STAT5B	2
Hematological System Development and Function	proliferation of myeloid progenitor cells	0.0176	CDKN1B,EED	2
Hematopoiesis	proliferation of granulocytes	0.0176	CDKN1B,STAT5B	2
Hematopoiesis	proliferation of myeloid progenitor cells	0.0176	CDKN1B,EED	2
Lymphoid Tissue Structure and Development	proliferation of myeloid progenitor cells	0.0176	CDKN1B,EED	2
Nervous System Development and Function	quantity of outer hair cells	0.0176	CDKN1B,NOTCH1	2
Neurological Disease	macrocephaly	0.0176	NF1,PTEN	2
Organ Morphology	abnormal morphology of dilated heart	0.0176	KRAS,NRAS	2
Organ Morphology	abnormal morphology of prostate gland	0.0176	CDKN1B,PSAP	2
Organ Morphology	growth of disheveled fur	0.0176	IDUA,NFKB2	2
Organismal Injury and Abnormalities	macrocephaly	0.0176	NF1,PTEN	2
Reproductive System Development and Function	abnormal morphology of prostate gland	0.0176	CDKN1B,PSAP	2
Tissue Morphology	quantity of outer hair cells	0.0176	CDKN1B,NOTCH1	2
Developmental Disorder	dysplasia	0.0178	CDKN1B,DYM,IFT122,KRAS,PCNT,PRKDC,PTEN	7
Organ Morphology	abnormal morphology of genital organ	0.0178	CDKN1B,EFEMP1,KPNA1,MAN2A2,NCOA2,PSAP,PTEN	7
Reproductive System Development and Function	abnormal morphology of genital organ	0.0178	CDKN1B,EFEMP1,KPNA1,MAN2A2,NCOA2,PSAP,PTEN	7
Hair and Skin Development and Function	abnormal morphology of hair	0.0179	EFEMP1,IDUA,NFKB2,STAT5B	4
Organ Morphology	abnormal morphology of hair	0.0179	EFEMP1,IDUA,NFKB2,STAT5B	4
Cell Death and Survival	cell death of fibroblasts	0.018	AGER,CDKN1B,KRAS,MAP2K3,NCK2,NOTCH1,NRAS,PRKDC,PTEN	9
Cancer	cell transformation	0.0183	APC,BIN1,CDKN1B,KRAS,MAPK10,NCK2,NFKB2,NOTCH1,NRAS,PIK3CD,PTEN,PTPRE	12
Cell Morphology	morphology of lymphocytes	0.0184	BCL11B,IL7R,JAK3,NFKB2,PIK3CD,PRKDC,STAT5B	7
Hematological System Development and Function	quantity of T lymphocytes	0.0187	BCL11B,CDKN1B,DOCK2,IL7R,JAK1,JAK3,NF1,NFKB2,NOTCH1,PIK3CD,PRKDC,PSMB11,PTEN,STAT5B	14
Organ Morphology	mass of gonad	0.0187	CDKN1B,NCOA2,PSAP,PUM1,RAD18	5
Reproductive System Development and Function	mass of gonad	0.0187	CDKN1B,NCOA2,PSAP,PUM1,RAD18	5
Tissue Morphology	quantity of T lymphocytes	0.0187	BCL11B,CDKN1B,DOCK2,IL7R,JAK1,JAK3,NF1,NFKB2,NOTCH1,PIK3CD,PRKDC,PSMB11,PTEN,STAT5B	14
Cardiovascular System Development and Function	migration of endothelial cell lines	0.0188	KRAS,PLD1,PTK2B	3
Cellular Movement	migration of endothelial cell lines	0.0188	KRAS,PLD1,PTK2B	3
Developmental Disorder	congenital myopathy	0.0188	BIN1,PLEC,TTN	3
Hereditary Disorder	congenital myopathy	0.0188	BIN1,PLEC,TTN	3
Skeletal and Muscular Disorders	congenital myopathy	0.0188	BIN1,PLEC,TTN	3
Cancer	hyperplasia of endometrium	0.0189	CDKN1B,CTCF,EHMT1,FAT1,FBXW7,KRAS,NRAS,PTEN	8
Cell Morphology	neuritogenesis	0.0189	AGER,APC,BCL11B,KNDC1,NF1,NOTCH1,PLD1,PTEN,PTK2B,PTPRE,RYK	11
Cellular Assembly and Organization	neuritogenesis	0.0189	AGER,APC,BCL11B,KNDC1,NF1,NOTCH1,PLD1,PTEN,PTK2B,PTPRE,RYK	11
Cellular Development	neuritogenesis	0.0189	AGER,APC,BCL11B,KNDC1,NF1,NOTCH1,PLD1,PTEN,PTK2B,PTPRE,RYK	11
Cellular Function and Maintenance	neuritogenesis	0.0189	AGER,APC,BCL11B,KNDC1,NF1,NOTCH1,PLD1,PTEN,PTK2B,PTPRE,RYK	11
Nervous System Development and Function	neuritogenesis	0.0189	AGER,APC,BCL11B,KNDC1,NF1,NOTCH1,PLD1,PTEN,PTK2B,PTPRE,RYK	11
Reproductive System Disease	hyperplasia of endometrium	0.0189	CDKN1B,CTCF,EHMT1,FAT1,FBXW7,KRAS,NRAS,PTEN	8
Tissue Development	neuritogenesis	0.0189	AGER,APC,BCL11B,KNDC1,NF1,NOTCH1,PLD1,PTEN,PTK2B,PTPRE,RYK	11
Dermatological Diseases and Conditions	Curth Macklin type ichthyosis hystrix	0.019	KRT1	1
Developmental Disorder	3-methylcrotonyl-CoA carboxylase 1 deficiency	0.019	MCCC1	1
Developmental Disorder	Borjeson-Forssman-Lehmann syndrome	0.019	PHF6	1
Developmental Disorder	Cohen syndrome	0.019	VPS13B	1
Developmental Disorder	Curth Macklin type ichthyosis hystrix	0.019	KRT1	1
Hereditary Disorder	3-methylcrotonyl-CoA carboxylase 1 deficiency	0.019	MCCC1	1
Hereditary Disorder	Borjeson-Forssman-Lehmann syndrome	0.019	PHF6	1
Hereditary Disorder	Cohen syndrome	0.019	VPS13B	1
Hereditary Disorder	Curth Macklin type ichthyosis hystrix	0.019	KRT1	1
Liver Hyperplasia/Hyperproliferation	multiple myeloma of liver	0.019	MZF1	1
Metabolic Disease	3-methylcrotonyl-CoA carboxylase 1 deficiency	0.019	MCCC1	1
Neurological Disease	Borjeson-Forssman-Lehmann syndrome	0.019	PHF6	1
Organismal Injury and Abnormalities	Borjeson-Forssman-Lehmann syndrome	0.019	PHF6	1
Organismal Injury and Abnormalities	Curth Macklin type ichthyosis hystrix	0.019	KRT1	1
Renal and Urological Disease	3-methylcrotonyl-CoA carboxylase 1 deficiency	0.019	MCCC1	1
Renal Degradation	degradation of renal tubule	0.019	PSAP	1
Renal Enlargement	nephromegaly	0.019	AGER	1
Renal Proliferation	onset of proliferation of podocytes	0.019	CDKN1B	1
Biliary Hyperplasia	tumorigenesis of cholangiocarcinoma	0.0377	PTEN	1
Hepatocellular Carcinoma	tumorigenesis of cholangiocarcinoma	0.0377	PTEN	1
Liver Hyperplasia/Hyperproliferation	hyperplasia of hepatocytes	0.0377	PTEN	1
Liver Hyperplasia/Hyperproliferation	tumorigenesis of cholangiocarcinoma	0.0377	PTEN	1
Renal Hypertrophy	hypertrophy of kidney	0.0377	AGER	1
Renal Inflammation	immune complex nephritis	0.0377	NFKB2	1
Renal Nephritis	immune complex nephritis	0.0377	NFKB2	1
Cardiac Dysfunction	diastolic dysfunction of heart	0.0559	TTN	1
Liver Hyperplasia/Hyperproliferation	hepatoblastoma	0.0559	APC	1
Hepatocellular Carcinoma	tumorigenesis of hepatocellular carcinoma	0.0595	APC,MZF1,PTEN	3
Liver Hyperplasia/Hyperproliferation	tumorigenesis of hepatocellular carcinoma	0.0595	APC,MZF1,PTEN	3
Cardiac Hypertrophy	hypertrophy of heart	0.0658	CNOT3,MAP2K3,NF1,PTEN,TTN	5
Cardiac Degeneration	degeneration of cardiomyocytes	0.0739	HADHA	1
Renal Transformation	transformation of kidney cells	0.0739	NOTCH1	1
Cardiac Necrosis/Cell Death	apoptosis of ventricular myocytes	0.109	PTK2B	1
Cardiac Proliferation	proliferation of cardiomyocytes	0.123	CDKN1B,KRAS	2
Cardiac Hyperplasia/Hyperproliferation	hyperplasia of heart	0.126	CDKN1B	1
Glutathione Depletion In Liver	quantity of glutathione in liver	0.126	AGER	1
Liver Fibrosis	activation of hepatic stellate cells	0.126	AGER	1
Increased Levels of Alkaline Phosphatase	increased activation of alkaline phosphatase	0.129	AGER,NOTCH1	2
Congenital Heart Anomaly	situs inversus totalis	0.142	IFT122	1
Liver Necrosis/Cell Death	focal necrosis of liver	0.142	NF1	1
Liver Steatosis	hepatic steatosis	0.142	CDKN1B,FBXW7,HADHA,MUT,PTEN	5
Renal Inflammation	interstitial nephritis	0.142	MUT	1
Renal Nephritis	interstitial nephritis	0.142	MUT	1
Liver Hypoplasia	hypoplasia of liver	0.156	KRAS,NF1	2
Liver Hematopoiesis	hematopoiesis of liver	0.159	KRAS	1
Liver Hyperplasia/Hyperproliferation	tumorigenesis of liver	0.159	CDKN1B	1
Renal Atrophy	atrophy of kidney	0.159	EFEMP1	1
Liver Cirrhosis	primary biliary cirrhosis	0.183	IL7R,NOTCH1	2
Renal Necrosis/Cell Death	apoptosis of mesangial cells	0.19	CDKN1B	1
Cardiac Hypertrophy	hypertrophy of cardiomyocytes	0.197	MAP2K3,PTEN	2
Glomerular Injury	focal segmental glomerulosclerosis	0.206	CDKN1B	1
Renal Proliferation	proliferation of kidney cell lines	0.209	CDKN1B,CTCF,ZSCAN18	3
Cardiac Hypoplasia	hypoplasia of heart ventricle	0.221	TTN	1
Increased Levels of Creatinine	increased quantity of creatinine	0.236	AGER	1
Cardiac Output	cardiac output	0.25	IDUA	1
Cardiac Hypertrophy	hypertrophy of cardiac muscle	0.265	TTN	1
Liver Hepatomegaly	hepatomegaly	0.265	PTEN	1
Liver Hemorrhaging	bleeding of liver	0.279	NF1	1
Liver Degeneration	degeneration of liver	0.292	EFEMP1	1
Liver Steatosis	nonalcoholic fatty liver disease	0.292	HADHA	1
Cardiac Necrosis/Cell Death	cell death of cardiomyocytes	0.301	HADHA,PTEN,PTK2B	3
Congenital Heart Anomaly	persistent truncus arteriosus	0.306	NF1	1
Liver Inflammation/Hepatitis	steatohepatitis	0.306	PTEN	1
Liver Steatosis	steatohepatitis	0.306	PTEN	1
Cardiac Stenosis	stenosis of aortic valve	0.319	TTN	1
Glomerular Injury	glomerulosclerosis	0.323	AGER,CDKN1B	2
Cardiac Damage	injury of heart	0.345	MAP2K3	1
Cardiac Inflammation	inflammation of heart	0.357	AGER	1
Congenital Heart Anomaly	double outlet right ventricle	0.393	NF1	1
Liver Cholestasis	progressive familial intrahepatic cholestasis type 1	0.416	MUT	1
Renal Damage	injury of kidney	0.416	MAP2K3	1
Congenital Heart Anomaly	congenital heart disease	0.419	IFT122,NF1	2
Cardiac Arteriopathy	coronary artery disease	0.436	GBE1,PON2,ZMYM2	3
Renal Inflammation	Nephritis	0.451	MUT,NFKB2,PSAP	3
Renal Nephritis	Nephritis	0.451	MUT,NFKB2,PSAP	3
Renal Hydronephrosis	hydronephrosis	0.47	PSAP	1
Cardiac Necrosis/Cell Death	apoptosis of cardiomyocytes	0.501	PTEN,PTK2B	2
Cardiac Congestive Cardiac Failure	congestive heart failure	0.509	IDUA	1
Heart Failure	congestive heart failure	0.509	IDUA	1
Renal Damage	proximal tubular toxicity	0.546	HADHA	1
Renal Tubule Injury	proximal tubular toxicity	0.546	HADHA	1
Liver Necrosis/Cell Death	necrosis of liver	0.555	AGER,CDKN1B,NF1	3
Cardiac Fibrosis	fibrosis of heart	0.571	NF1	1
Heart Failure	heart failure	0.576	IDUA,TTN	2
Cardiac Fibrosis	Cardiac Fibrosis	0.579	CNOT3	1
Liver Damage	injury of liver	0.611	MAP2K3	1
Increased Levels of Hematocrit	increased hematocrit of organism	0.618	STAT5B	1
Liver Fibrosis	fibrosis of liver	1	AGER	1
Liver Necrosis/Cell Death	cell death of liver cells	1	AGER,CDKN1B	2
Renal Necrosis/Cell Death	cell death of kidney cell lines	1	KRAS,PRKDC,TRPM2	3
Renal Necrosis/Cell Death	cell death of kidney cells	1	CDKN1B,KRAS,PRKDC,TRPM2	4
