# Supplementary material for: Comprehensive Analysis of Transcriptome Variation Uncovers Known and Novel Driver Events in T-Cell Acute Lymphoblastic Leukemia
Source: PLoS Genet. 2013 Dec 19;9(12):e1003997. doi: 10.1371/journal.pgen.1003997 (PMC3868543; doi:10.1371/journal.pgen.1003997)
Supplement: Table S7 — ENDEAVOUR results on 213 genes. (XLSX) [file pgen.1003997.s017.xlsx]

## Sheet: Sheet1
Table S7. ENDEAVOUR results on 213 genes
Gene Symbol	Gene main identifier	Precalculated_Ouzounis	Precalculated_Prospectr	Blast	Interaction_Hprd	Text	Interaction_Mint	Interaction_String	Annotation_Kegg	Annotation_Interpro	Interaction_InNetDb	Interaction_Intact	Expression_HomoMart	Annotation_EnsemblEst	Interaction_BioGrid	Expression_Chdma	Interaction_Bind	Annotation_GeneOntology	Expression_HomoInp	Annotation_Swissprot	Expression_Homologene	CisRegModule	AvgRank	Q-value	P-value
STAT5B	ENSG00000173757	0.275276	0.467297	298.449	1.28125	NaN	3	1.0613	2.29877e-10	0.143313	1.625	3	0.184328	1.26195e-20	2	0.197036	Infinity	0	0.343689	7.81967e-41	0.0160888	0.0846673	32.75	1.07887e-11	7.79341e-06
PTK2B	ENSG00000120899	0.284089	0.47527	3e-49	2.1	NaN	4	1.22088	0.0837003	0.00159668	2.43902	Infinity	0.0951656	8.20881e-20	2.45	0.145754	Infinity	3.1663e-197	0.193564	3.87087e-15	0.182437	0.0770856	35.75	9.1048e-10	7.31277e-05
NFKB2	ENSG00000077150	0.301341	0.392456	1.73205e-06	6.75	NaN	9.6	1.21466	6.45293e-16	0.76612	Infinity	6.15385	0.121971	2.88741e-15	12	0.16861	Infinity	0	0.284452	1.86731e-84	0.516655	0.0539137	46.15	1.68552e-08	0.000319058
APC	ENSG00000134982	0.219639	0.492501	149.983	4.6	NaN	3.5	1.1934	1.6764e-05	1	2.13889	6.5	0.110029	4.74715e-17	7.5	NaN	4	1.07863e-224	NaN	1.07373e-20	0.0104972	NaN	38.8824	4.96935e-08	0.000550676
NCOA2	ENSG00000140396	0.319716	0.566847	262.831	3.14286	NaN	3	1.14516	NaN	1	2.33333	Infinity	0.11839	6.14365e-17	6	0.292303	2.5	8.45564e-303	0.22609	5.05381e-39	0.0107376	0.0391647	45.6316	1.31095e-07	0.000898572
PRKDC	ENSG00000121031	0.205192	0.402995	844.393	2.6	NaN	4.5	1.27397	0.00313136	1	2.82609	2.8	0.143089	2.80996e-19	2.88889	0.119302	Infinity	2.81035e-237	0.350937	2.89121e-24	0.0226639	NaN	44.0526	1.36839e-07	0.000918234
CDKN1B	ENSG00000111276	0.301685	0.61633	14.9164	2.76923	NaN	3	1.17975	7.73874e-12	1	1.37931	3.71429	0.146343	3.80336e-18	3.16667	0.399703	9	1.41035e-242	0.364214	2.79018e-41	0.0182395	0.081721	42.5	1.54991e-07	0.000977823
CTCF	ENSG00000102974	0.427944	0.761514	8.94427e-15	2.33333	NaN	Infinity	1.17526	NaN	1	2.41071	Infinity	0.182756	1.09314e-19	Infinity	0.108515	Infinity	0	0.29911	1.86405e-45	0.0116106	0.0311453	58.2105	4.1262e-07	0.00160293
ZMYM2	ENSG00000121741	0.332094	0.476517	261.004	1.75	NaN	11	Infinity	NaN	0.76612	Infinity	Infinity	0.111096	NaN	Infinity	0.141616	2	1.0768e-269	NaN	3.11345e-49	0.0103124	0.0340199	53.5294	5.9989e-07	0.0019362
EHMT1	ENSG00000181090	0.398668	0.531458	1.41421e-20	Infinity	NaN	Infinity	1.58824	1	0.0171059	2	Infinity	0.103896	9.0388e-17	Infinity	0.190513	2	8.51976e-166	0.362676	1.40166e-21	0.0103731	0.0393018	54	4.25005e-06	0.00520202
PTPRE	ENSG00000132334	0.46273	0.418241	1.26491e-43	1.83333	NaN	Infinity	Infinity	NaN	1	2.19697	Infinity	0.134739	2.29843e-16	3	NaN	2	1.27445e-106	0.231513	1.82824e-11	0.0116973	0.0344988	56.1111	5.42921e-06	0.00588641
PIK3CD	ENSG00000171608	0.453307	0.392456	200.552	4.33333	NaN	Infinity	1.28302	3.24477e-25	1	2.07407	Infinity	0.202288	3.47441e-17	7	0.267888	Infinity	1.8258e-99	0.426419	3.63265e-08	0.0100773	0.177214	65.7	8.43961e-06	0.00735455
KPNA3	ENSG00000102753	0.307396	0.401553	Infinity	1.8	NaN	5	1.40741	NaN	1	1.83908	3	0.158712	9.39457e-19	2	0.352843	Infinity	1.76383e-157	0.311722	3.77551e-17	0.0156721	Infinity	53.3158	8.91027e-06	0.0075588
BIN1	ENSG00000136717	0.370376	0.392456	181.673	2.7	NaN	Infinity	1.24138	NaN	0.76612	3.59375	Infinity	0.103901	4.37227e-16	5.33333	0.299187	Infinity	1.96822e-200	0.359316	8.43286e-24	0.0121798	Infinity	54.2105	1.06682e-05	0.00827798
CHD8	ENSG00000100888	0.467522	0.324975	230.048	3	NaN	Infinity	1	0.0990464	1	1.54348	Infinity	0.369222	9.60351e-19	Infinity	NaN	Infinity	4.19476e-303	0.400662	1.13784e-38	0.183054	NaN	67.3889	1.15822e-05	0.0086287
NCK2	ENSG00000071051	0.47003	0.551566	1.44914e-09	3.6	NaN	3.25	1.30263	0.00131232	0.143313	1.84375	3.33333	0.16496	3.88474e-15	4.14286	0.549346	Infinity	4.88739e-188	0.346248	2.98071e-06	0.372661	0.0411217	57.05	1.26693e-05	0.0090284
ANKHD1|EIF4EBP3	ENSG00000131503	0.265384	0.402995	8.48528e-11	5	NaN	Infinity	2	NaN	1	1.25	Infinity	0.195511	8.08625e-20	Infinity	0.113315	2	7.25778e-187	0.500207	2.19244e-07	0.483693	NaN	66.2222	1.27388e-05	0.00905335
AKAP8	ENSG00000105127	0.700186	0.565619	1.55177	1.71429	NaN	Infinity	1.39474	NaN	1	2.5	1	0.157775	1.43807e-18	4	0.103787	Infinity	3.67678e-120	0.378872	3.05413e-21	0.0281439	NaN	62	2.03638e-05	0.0114721
DGCR2	ENSG00000070413	0.493361	0.426046	207.629	2	NaN	Infinity	1.25547	NaN	1	17	Infinity	0.119023	3.47923e-19	Infinity	0.410396	Infinity	1.12599e-101	0.227484	3.27648e-08	0.00997355	NaN	69.0556	2.30951e-05	0.0122245
SAFB2	ENSG00000130254	0.616233	0.565619	54.9181	2.5	NaN	2	1.28571	NaN	1	1.36879	2	0.247948	1.2358e-18	Infinity	0.116734	Infinity	2.44779e-272	0.484291	5.26011e-34	0.324472	NaN	66.1667	2.92577e-05	0.0137746
FOXJ2	ENSG00000065970	0.401887	0.565619	228.035	Infinity	NaN	Infinity	1.15517	NaN	0.76612	2	Infinity	0.164148	5.96186e-18	Infinity	0.627249	Infinity	1.46971e-288	0.4124	3.44994e-39	0.0100286	0.03487	68.1053	3.35751e-05	0.0147655
ANKRD11	ENSG00000167522	0.700682	0.402995	6.48074e-06	1.4	NaN	Infinity	1.45455	NaN	0.76612	Infinity	Infinity	0.135011	3.26616e-18	2.33333	0.109018	Infinity	7.34501e-72	0.28422	5.68449e-16	0.0187317	NaN	63.1667	3.51576e-05	0.0151128
KPNA1	ENSG00000114030	0.596288	0.476517	Infinity	1.5	NaN	5	1.42	NaN	1	1.29787	Infinity	0.229759	4.72827e-18	1.8	0.298412	Infinity	1.83645e-217	0.339747	3.77551e-17	0.0111303	0.0422689	63.9474	3.55938e-05	0.0152071
DOCK2	ENSG00000134516	0.601974	0.5	246.353	2	NaN	Infinity	1.26087	NaN	1	1.54286	Infinity	0.163261	3.73351e-19	2.5	0.120953	Infinity	7.3422e-172	0.298705	3.56199e-11	0.0105944	0.195111	62.8421	3.59825e-05	0.0152907
DAPK3	ENSG00000167657	0.455606	0.409992	2e-11	3.33333	NaN	Infinity	1.28358	NaN	0.168405	3.23077	5	0.269502	6.26142e-16	Infinity	0.340055	Infinity	2.16152e-221	0.235502	1.33506e-12	0.0187549	NaN	60.4444	4.10099e-05	0.016334
PLEC1	ENSG00000178209	0.226393	0.324975	67.8233	4.25	NaN	Infinity	1.5679	NaN	1	4.73333	2	0.194307	1.42658e-19	Infinity	0.410073	Infinity	1.86464e-79	0.528402	8.07072e-18	0.185536	0.0402914	67.5263	5.20859e-05	0.0184288
RYK	ENSG00000163785	0.423188	0.483007	7.74597e-41	6	NaN	Infinity	1.21739	NaN	0.000668194	4.66667	Infinity	0.131916	1.78763e-19	3	0.530018	Infinity	1.45288e-170	0.403332	1.63545e-12	0.543091	Infinity	64.3684	6.06583e-05	0.0199017
PUM1	ENSG00000134644	0.525612	0.560699	191.128	1.5	NaN	Infinity	1.43478	NaN	1	1.52206	Infinity	0.177629	5.76995e-20	2	NaN	Infinity	7.18638e-111	0.448265	4.38158e-14	0.0182561	NaN	71.1176	7.49522e-05	0.0221445
CDH23	ENSG00000107736	0.185785	0.282925	175.479	Infinity	NaN	Infinity	2.1	NaN	1	Infinity	Infinity	0.166261	8.19667e-17	Infinity	0.617453	Infinity	2.95297e-160	0.266416	2.51069e-09	0.361345	NaN	87.4444	7.57403e-05	0.0222617
MSH3	ENSG00000113318	0.223556	0.47527	660.303	Infinity	NaN	Infinity	1.34579	0.0245388	1	1.59259	1	0.158957	8.3358e-15	Infinity	0.193924	Infinity	6.67118e-164	0.533444	2.92559e-11	0.0356639	NaN	72.2632	9.27052e-05	0.024652
SART3	ENSG00000075856	0.482864	0.47527	Infinity	6	NaN	Infinity	1.10526	NaN	1	1.52174	Infinity	0.152401	1.07231e-17	Infinity	0.12742	1.5	1.8908e-156	0.588298	4.02704e-20	0.0404617	0.0846676	70.6842	9.3182e-05	0.0247159
EFEMP1	ENSG00000115380	0.264929	0.346151	2.12132e-26	4	NaN	Infinity	1.43478	NaN	1	38	6	0.154027	2.81719e-18	4	0.773289	Infinity	5.91162e-37	NaN	2.51069e-09	0.0102099	0.0411314	61.8333	0.00010877	0.0267223
TAPBPL	ENSG00000139192	0.378404	0.481758	205.988	Infinity	NaN	Infinity	1.75	NaN	1	1.125	Infinity	0.166448	8.06575e-17	Infinity	0.144817	2	9.00054e-66	0.205066	0.0285146	0.0647002	NaN	79.6111	0.000115497	0.0275437
MAPK10	ENSG00000109339	0.59199	0.467297	2e-10	3.2	NaN	3	1.24051	4.51323e-05	0.168405	6.07692	1.5	0.339475	8.40739e-10	8	0.799453	Infinity	2.29449e-74	0.564361	1.15209e-31	0.0130235	NaN	64.7368	0.000126647	0.0288548
BRF1	ENSG00000185024	0.689925	0.47527	796.706	2.2	NaN	2	1.57692	NaN	1	3.8	Infinity	0.177958	5.33406e-16	3	0.130259	Infinity	0	0.570056	2.31037e-35	0.0294693	NaN	72	0.00012859	0.0290773
DOT1L	ENSG00000104885	NaN	0.400352	266.908	1	NaN	Infinity	1.27273	1	0.76612	1.6	Infinity	0.103609	1.57794e-14	Infinity	0.503422	Infinity	1.01885e-139	0.430008	8.12975e-17	0.516652	0.0530208	66.6316	0.000134683	0.0297644
MAP2K3	ENSG00000034152	0.731396	0.481758	1e-09	6.5	NaN	Infinity	1.24424	0.0150674	0.168405	5.8	Infinity	0.22371	1.53017e-19	9	0.503487	Infinity	3.44343e-214	0.428818	3.12467e-16	0.0106773	NaN	64.9474	0.000144394	0.0308285
H3F3A	ENSG00000163041	0.71156	0.387223	437.035	2	NaN	Infinity	Infinity	NaN	1	2.2	1.33333	NaN	NaN	2	NaN	9	6.75967e-187	NaN	NaN	NaN	NaN	67.1667	0.000167776	0.0332533
FAT	ENSG00000083857	0.274929	0.282925	3.87298e-38	Infinity	NaN	Infinity	3.33333	NaN	1	10	Infinity	0.164993	8.432e-20	Infinity	0.530551	Infinity	6.32182e-68	0.491668	2.0359e-08	0.56272	0.0372102	83.7368	0.00017562	0.0340288
KIF21B	ENSG00000116852	0.476225	0.464311	4.89898e-17	Infinity	NaN	Infinity	1.5	NaN	1	6.33333	Infinity	0.177684	3.93382e-17	Infinity	0.160428	Infinity	1.50138e-70	NaN	1.44169e-10	0.368809	0.0272652	83.5556	0.000211852	0.0374054
HADHA	ENSG00000084754	0.271968	0.322567	637.966	Infinity	NaN	6	1.95238	1	1	7.4	1.66667	0.454778	2.62782e-20	Infinity	0.691313	2	6.29997e-102	0.561437	6.38429e-12	0.0671059	NaN	72.8947	0.000212256	0.0374414
MAML3	ENSG00000196782	NaN	0.615384	338.038	1.66667	NaN	Infinity	1.25806	0.725591	NaN	Infinity	Infinity	0.323725	0.000277491	1	NaN	Infinity	4.67064e-300	0.256394	2.46919e-26	0.0111565	NaN	75.9375	0.000230186	0.0390046
BICD2	ENSG00000185963	NaN	0.531458	405.966	Infinity	NaN	Infinity	1.875	NaN	NaN	1.5	Infinity	0.207067	9.60748e-20	Infinity	0.461015	Infinity	7.28063e-93	0.248621	3.56199e-11	0.0105325	NaN	82.4375	0.000249101	0.0405894
ESRRG	ENSG00000196482	NaN	0.476517	669.328	1.75	NaN	Infinity	1.17647	NaN	1	3.16667	Infinity	0.157579	0.00154469	4	0.65052	Infinity	0	0.286365	7.07307e-36	0.0183182	NaN	71.2353	0.00027161	0.0423993
INOC1	ENSG00000128908	0.399031	0.5	671.565	Infinity	NaN	Infinity	1.33333	NaN	1	Infinity	3.5	0.231355	6.39631e-20	Infinity	0.365874	Infinity	7.45254e-96	0.530715	5.07627e-14	0.0097484	NaN	85.7778	0.000308058	0.0451788
ZNF707	ENSG00000181135	0.757882	0.761514	1.41421e-15	2	NaN	2	Infinity	NaN	1	Infinity	2	0.293273	2.23552e-09	2	0.246264	Infinity	2.44779e-272	NaN	2.41562e-28	0.491602	NaN	85.5294	0.000339225	0.0474282
PSAP	ENSG00000197746	NaN	0.426046	452.769	4.33333	NaN	4	1.57143	NaN	1	6.25	6	0.184933	1.77436e-17	Infinity	0.346195	Infinity	7.47622e-104	0.527891	5.71755e-12	0.125433	0.144624	75.1111	0.000361098	0.048946
ABCA7	ENSG00000064687	0.197716	0.282925	388.587	Infinity	NaN	Infinity	1.86667	1	1	1.47619	Infinity	NaN	1.49113e-14	Infinity	NaN	Infinity	7.54516e-53	0.543536	8.90321e-05	0.17783	Infinity	88	0.000474227	0.0561529
ZZEF1	ENSG00000074755	0.463822	0.402995	147.387	Infinity	NaN	Infinity	2.6	NaN	1	Infinity	Infinity	0.14997	1.46014e-18	Infinity	0.179077	Infinity	1.44168e-193	0.205066	3.56199e-11	0.0123483	0.0890892	77.7895	0.000519404	0.0587874
ZBTB11	ENSG00000066422	0.537569	0.583705	3.16228e-13	Infinity	NaN	Infinity	2	NaN	1	Infinity	Infinity	0.144136	1.77626e-15	Infinity	NaN	3	2.72148e-281	0.193564	2.41562e-28	0.322876	NaN	84.7647	0.000521582	0.0589114
MRC2	ENSG00000011028	0.293484	0.346151	557.674	Infinity	NaN	Infinity	1.66667	NaN	1	2.4	2	0.0969554	5.61403e-09	Infinity	0.613278	Infinity	2.02628e-40	0.265987	1.9802e-07	0.357435	0.0514714	80.1579	0.000652971	0.0659699
AKAP8L	ENSG00000011243	0.739591	0.565619	Infinity	3.5	NaN	Infinity	1.25	NaN	0.76612	1.56	2.5	0.131059	5.12745e-16	6	0.1216	Infinity	4.50402e-109	0.402803	5.33349e-17	0.0218353	NaN	68.9444	0.000658587	0.066255
TTN	ENSG00000155657	0.261573	0.409024	36.1994	4.4	NaN	Infinity	1.8125	0.864781	0.00312471	7.53846	7	0.33694	4.32582e-16	Infinity	NaN	Infinity	3.48154e-222	0.564777	1.51345e-25	0.501225	NaN	71.6111	0.000821557	0.0740556
DMPK	ENSG00000104936	0.273432	0.537678	1.41421e-06	5.5	NaN	Infinity	1.51908	NaN	0.168405	27	Infinity	0.163765	9.00031e-11	3	0.741433	Infinity	6.37224e-113	0.378872	5.77462e-13	0.178883	0.039946	72.4737	0.000983367	0.0810662
GART	ENSG00000159131	0.300421	0.47527	81.1172	Infinity	NaN	2	1.53774	1	1	2.37037	1.5	0.16977	4.57694e-19	Infinity	0.141625	Infinity	8.45216e-91	NaN	8.61537e-13	0.646845	NaN	68.8333	0.00099525	0.0815574
UQCRC1	ENSG00000010256	0.43291	0.47527	539.444	Infinity	NaN	Infinity	2.92593	1	1	10.7273	Infinity	0.0983115	4.98071e-20	Infinity	0.527674	Infinity	6.11572e-87	0.193564	1	0.0158778	NaN	84.6842	0.00109197	0.0854511
	ENSG00000121892	0.61774	0.402995	226.482	Infinity	NaN	Infinity	5	NaN	1	2.66667	Infinity	0.203856	6.74292e-20	Infinity	0.169523	Infinity	6.25903e-24	0.236461	1.38438e-20	0.014344	0.0325325	80.1053	0.0011132	0.0862824
MCCC1	ENSG00000078070	0.266259	0.322567	466.948	Infinity	NaN	Infinity	2.85714	1	1	4.9375	Infinity	0.133532	4.8656e-19	Infinity	0.672887	3	1.31315e-102	0.530848	6.14048e-05	0.0682747	NaN	81.0526	0.00119866	0.0895503
E2F7	ENSG00000165891	0.696262	0.47527	0.764984	Infinity	NaN	Infinity	1.14286	NaN	1	Infinity	Infinity	0.104173	2.05389e-17	Infinity	NaN	Infinity	3.31814037444203E-310	0.320886	NaN	0.0355293	0.039534	79	0.00124855	0.0914042
PITRM1	ENSG00000107959	0.208336	0.47527	374.727	Infinity	NaN	Infinity	2	NaN	1	4.38095	Infinity	0.138358	5.00933e-20	Infinity	0.448628	Infinity	1.43148e-109	0.583835	3.82732e-05	0.0406296	NaN	86.8333	0.00150999	0.100562
HPS6	ENSG00000166189	0.311039	0.565619	263.414	Infinity	NaN	Infinity	1.67647	NaN	NaN	Infinity	Infinity	0.090182	1.09536e-15	Infinity	0.288369	2	6.35684e-61	0.325377	1	0.058721	0.185111	88.2778	0.00153703	0.101462
	ENSG00000115275	NaN	0.565619	Infinity	2	NaN	2	2.2	1	1	3	1	0.232642	1.04078e-19	Infinity	0.17997	Infinity	1.94214e-116	0.707973	6.45537e-06	0.362347	NaN	82.2778	0.00154084	0.101588
NVL	ENSG00000143748	0.288519	0.392456	Infinity	Infinity	NaN	Infinity	Infinity	NaN	1	1.25806	Infinity	0.265358	4.63941e-11	Infinity	0.176447	2	3.24489e-84	NaN	4.13379e-19	0.0110118	NaN	84.1765	0.00154989	0.101887
NAT10	ENSG00000135372	0.445277	0.47552	937.017	Infinity	NaN	Infinity	2.86207	NaN	1	1.7381	1.5	0.113135	1.49104e-19	Infinity	0.106939	3	6.85401e-94	0.726893	6.98928e-10	0.618898	NaN	82.2222	0.00168579	0.106276
RNGTT	ENSG00000111880	0.594437	0.484755	1.40712	Infinity	NaN	Infinity	Infinity	NaN	1	2.69565	Infinity	0.113635	3.35991e-13	Infinity	0.123481	3	3.76926e-143	NaN	1.9845e-22	0.0115421	0.0760789	77.1111	0.00173071	0.107687
DUSP7	ENSG00000164086	0.471241	0.467297	128.752	1.33333	NaN	Infinity	1.25	0.00676931	1	2	2	0.221815	6.79939e-06	Infinity	0.399922	Infinity	4.79483e-59	0.435126	1	0.332376	0.0362426	79	0.00193049	0.11375
FBXL10	ENSG00000089094	0.789992	0.392456	0.242487	Infinity	NaN	Infinity	1.1875	NaN	0.76612	Infinity	Infinity	0.238289	1.90873e-15	Infinity	0.324698	Infinity	1.00298e-282	0.357378	4.41771e-33	0.012477	NaN	78.8333	0.00194459	0.114166
CSNK2A1|CSNK2A1P	ENSG00000101266	0.561834	0.484755	6.32456e-06	4.35135	NaN	Infinity	1.32	0.046836	0.168405	2.30303	11	0.465551	3.88289e-20	3.18182	0.327048	7	3.29174e-143	0.814862	0.000359295	0.5433	0.151073	69.05	0.00230579	0.124336
MAN2A2	ENSG00000196547	NaN	0.346151	Infinity	3	NaN	Infinity	3	NaN	1	10.3333	Infinity	0.23806	1.90925e-21	Infinity	0.219733	Infinity	NaN	0.268388	3.82732e-05	0.580354	0.0503556	88.7059	0.00253549	0.130385
	ENSG00000068097	0.403714	0.47527	332.102	Infinity	NaN	Infinity	Infinity	NaN	1	2.33333	Infinity	0.112825	3.27655e-15	Infinity	0.0958082	Infinity	7.25709e-15	0.490358	NaN	0.0367427	NaN	93.9412	0.00253952	0.130489
ARL8B	ENSG00000134108	0.584592	0.45289	0.011	Infinity	NaN	Infinity	1.75	NaN	0.725802	2.4	3	0.235664	8.86366e-21	Infinity	0.479637	Infinity	1.30029e-78	0.589256	0.000792945	0.0123663	Infinity	79.8947	0.00267188	0.133846
PLEKHO1	ENSG00000023902	0.73251	0.619871	392.028	2	NaN	Infinity	1.2	NaN	0.76612	Infinity	Infinity	0.108944	7.66099e-17	Infinity	0.662758	Infinity	NaN	0.205066	NaN	0.0105801	Infinity	83.5882	0.0027597	0.136027
PLOD3	ENSG00000106397	0.346734	0.346151	Infinity	2.25	NaN	2	1.5	1	1	7.25	1.2	0.308298	8.19447e-19	Infinity	NaN	Infinity	1.60627e-133	0.60732	1	0.351597	NaN	79.4444	0.00321209	0.146737
DYNC1I2	ENSG00000077380	0.506736	0.484755	0.0232379	Infinity	NaN	Infinity	1.26923	NaN	1	18	Infinity	0.131918	1.0002e-18	Infinity	0.301944	Infinity	2.09192e-62	0.53298	1.82824e-11	0.0131152	Infinity	84.3158	0.00324858	0.147566
C17orf84	ENSG00000133030	0.409797	0.619871	5.65685	Infinity	NaN	Infinity	3	NaN	1	Infinity	1.33333	0.170859	3.66757e-18	Infinity	0.419177	Infinity	3.43278e-71	0.279226	1.82824e-11	0.361058	0.0466047	89	0.00344644	0.151981
C14orf4	ENSG00000119669	0.30708	0.537678	449.444	2	NaN	Infinity	1.33333	NaN	0.76612	Infinity	Infinity	0.211706	1.12782e-13	Infinity	0.501569	Infinity	1.77307e-88	0.497134	1.76048e-19	0.53279	0.0354647	88.4737	0.00348295	0.152781
SRRM2	ENSG00000167978	0.687443	0.492501	415.143	Infinity	NaN	Infinity	1.76923	NaN	0.76612	Infinity	3	0.162254	3.51708e-18	Infinity	0.11596	Infinity	2.36313e-155	0.498142	6.63713e-20	0.287408	0.0865127	84.3158	0.00398752	0.163427
MZF1	ENSG00000099326	0.601598	0.910845	7.34847e-21	Infinity	NaN	Infinity	1.33333	NaN	0.76612	Infinity	Infinity	0.170515	1.40446e-19	Infinity	0.684173	Infinity	1.1186e-296	0.574805	1.07545e-39	0.178418	NaN	88.7778	0.0044009	0.171639
SORBS2	ENSG00000154556	0.464716	0.322567	4.12432	4	NaN	Infinity	1.9	NaN	0.76612	6.75	Infinity	0.108364	2.19187e-15	Infinity	0.641852	Infinity	2.80987e-102	0.358166	1	0.534646	NaN	83.0556	0.00451627	0.173858
UCHL5	ENSG00000116750	0.482078	0.47552	962.808	Infinity	NaN	Infinity	Infinity	NaN	1	2	2	0.136224	NaN	Infinity	0.348844	2	9.95588e-108	NaN	3.82732e-05	0.011447	NaN	82.9375	0.00456011	0.174694
RAD18	ENSG00000070950	0.502471	0.565619	290.792	3	NaN	Infinity	1.46667	NaN	1	Infinity	Infinity	0.123964	3.06896e-16	Infinity	0.416725	Infinity	4.07407e-164	0.414883	4.83065e-21	0.0484514	Infinity	86.5263	0.00487898	0.180651
PCNT	ENSG00000160299	0.609891	0.492501	6.43117	3.66667	NaN	Infinity	2.8	NaN	1	3	Infinity	0.296176	2.79411e-18	Infinity	0.216027	Infinity	1.21716e-97	0.287768	3.27648e-08	0.492452	NaN	91.6667	0.00512536	0.185115
WDR26	ENSG00000162923	0.507121	0.484755	8.3666e-11	Infinity	NaN	Infinity	1.5	NaN	1	1.5	Infinity	0.208202	1.21165e-20	Infinity	0.370559	Infinity	NaN	0.631747	1.82824e-11	0.614865	0.208859	90.1111	0.00521883	0.18678
MUT	ENSG00000146085	0.224173	0.551566	824.015	Infinity	NaN	Infinity	Infinity	1	1	7.44444	Infinity	0.306686	6.98825e-12	Infinity	0.643558	2	1.28115e-108	0.500826	6.45537e-06	0.0109469	NaN	96.2632	0.005332	0.188774
MEGF6	ENSG00000162591	0.458496	0.409992	9.48683e-122	4	NaN	Infinity	1.5	NaN	1	Infinity	Infinity	0.172167	8.42602e-07	Infinity	0.716997	Infinity	2.34887e-23	0.423766	0.0285146	0.0318061	NaN	97.5556	0.00582402	0.197196
AZIN1	ENSG00000155096	0.479981	0.476517	773.951	Infinity	NaN	Infinity	1.6875	NaN	1	5	Infinity	0.129781	3.6433e-18	Infinity	0.418431	Infinity	5.85224e-37	0.193564	1	0.0113134	0.0592588	88.6316	0.0062923	0.204869
TGS1	ENSG00000137574	0.446335	0.47527	753.658	1.5	NaN	Infinity	1.2	NaN	1	5	Infinity	0.158256	1.17227e-17	Infinity	0.214922	Infinity	1.30537e-74	0.600009	4.06225e-24	0.581645	NaN	85.7222	0.00658438	0.209503
OBSCN	ENSG00000154358	0.529771	0.409024	3.87298	2.33333	NaN	Infinity	1.5	NaN	0.00312471	Infinity	Infinity	0.482051	2.47737e-10	Infinity	NaN	Infinity	1.95297e-173	NaN	1.20765e-07	0.215076	NaN	89.8125	0.00695774	0.21527
CIC	ENSG00000079432	0.331331	0.647256	5.47723e-10	4.33333	NaN	Infinity	1.4	NaN	0.76612	Infinity	Infinity	0.480299	1.36112e-20	Infinity	NaN	Infinity	2.72148e-281	0.503478	5.26011e-34	0.678317	NaN	86.2353	0.00783924	0.22826
COG3	ENSG00000136152	0.518676	0.560699	19.2354	Infinity	NaN	Infinity	Infinity	NaN	1	Infinity	Infinity	0.206427	1.52021e-17	Infinity	0.132738	Infinity	4.12375e-70	NaN	3.56199e-11	0.0102134	NaN	99.2941	0.00797402	0.230176
SLC16A3	ENSG00000141526	0.444014	0.392456	Infinity	Infinity	NaN	Infinity	1.71429	NaN	1	7.6	Infinity	0.138445	9.68036e-17	Infinity	0.72103	Infinity	1.66483e-26	0.346626	3.27648e-08	0.00996791	Infinity	92.6316	0.00869547	0.240144
TTC7A	ENSG00000068724	0.473829	0.565619	392.204	Infinity	NaN	Infinity	Infinity	NaN	1	Infinity	Infinity	0.13998	3.30914e-18	Infinity	0.251171	Infinity	1.00362e-94	0.543952	1.82824e-11	0.0128092	0.0345569	95.4211	0.00923482	0.247306
AKNA	ENSG00000106948	0.634157	0.565619	426.875	Infinity	NaN	Infinity	1.16667	NaN	0.76612	Infinity	Infinity	0.168001	2.9941e-17	Infinity	0.137356	Infinity	NaN	0.290864	3.44994e-39	0.602721	0.0932168	89.9444	0.0104969	0.263217
GBE1	ENSG00000114480	0.147364	0.508249	Infinity	Infinity	NaN	Infinity	2.02857	1	1	11.5	Infinity	0.223608	2.5508e-16	Infinity	NaN	3	1.06496e-64	0.766249	6.38429e-12	0.196961	Infinity	96.4211	0.0108375	0.267327
FILIP1	ENSG00000118407	0.486457	0.551566	122.164	Infinity	NaN	Infinity	2	NaN	1	Infinity	Infinity	0.117584	6.07842e-07	Infinity	0.668453	Infinity	NaN	0.250878	3.56199e-11	0.0106624	NaN	96.6471	0.0113344	0.273198
KRT1	ENSG00000167768	0.28666	0.392456	23.9165	Infinity	NaN	Infinity	1.48148	1	1	7.42857	2.4	0.288397	2.55987e-15	Infinity	0.866206	Infinity	1.78532e-183	0.480178	6.38429e-12	0.179194	0.195909	80.45	0.0114419	0.274448
CDC27	ENSG00000004897	0.706826	0.560699	294.683	4.66667	NaN	Infinity	1.53271	NaN	1	3.9375	Infinity	0.23766	5.43544e-20	6.5	0.454395	Infinity	2.62435e-113	0.624441	3.77551e-17	0.0138346	0.15935	84.5789	0.0121558	0.282593
NCAPG	ENSG00000109805	0.354505	0.560699	755.645	Infinity	NaN	Infinity	2.75	NaN	1	2.24138	3	0.254501	5.67722e-19	Infinity	0.294359	Infinity	5.88607e-93	0.596586	1.38126e-17	0.461174	NaN	94.3333	0.0126142	0.287683
CAPG	ENSG00000042493	0.634239	0.392456	Infinity	Infinity	NaN	Infinity	1.72131	NaN	1	3.13333	Infinity	0.238037	5.11543e-18	Infinity	0.287883	Infinity	1.56929e-215	0.317317	8.25157e-14	0.180513	NaN	91.1667	0.0133418	0.29555
TRPM2	ENSG00000142185	0.263396	0.392456	775.242	Infinity	NaN	Infinity	1.35385	NaN	1	Infinity	Infinity	0.165278	3.31113e-14	Infinity	0.580125	Infinity	1.01408e-34	0.300714	3.82732e-05	0.357543	Infinity	97.5263	0.0133571	0.295714
	ENSG00000168016	0.520405	0.548596	179.6	Infinity	NaN	Infinity	Infinity	NaN	1	Infinity	Infinity	0.191097	5.56546e-19	Infinity	0.647864	Infinity	9.47754e-88	0.306309	NaN	0.0299795	NaN	103.353	0.0134343	0.296533
	ENSG00000099899	0.462447	0.47527	631.664	Infinity	NaN	Infinity	1.83333	NaN	1	5	Infinity	0.114592	4.8256e-18	Infinity	0.136266	Infinity	9.30199e-20	0.569702	3.82732e-05	0.0625794	NaN	94.8333	0.0140611	0.303092
AP3S2|C15orf38	ENSG00000157823	0.53436	0.451652	711.337	Infinity	NaN	Infinity	2.6	NaN	1	3.25	Infinity	0.690959	2.91414e-21	Infinity	0.526368	Infinity	4.12375e-70	NaN	1	0.291624	NaN	107.529	0.0145611	0.308205
PLD1	ENSG00000075651	0.427094	0.47527	Infinity	5.25	NaN	Infinity	1.47761	0.0262886	1	1.92308	Infinity	0.104102	3.53353e-15	Infinity	0.685385	Infinity	5.44558e-112	0.632991	1.10584e-10	0.0252186	Infinity	84.5	0.0145668	0.308263
VPS13B	ENSG00000132549	0.391449	0.402995	393.751	Infinity	NaN	Infinity	1.84615	NaN	1	Infinity	Infinity	0.153122	1.20152e-19	Infinity	0.145614	Infinity	1.42832e-06	0.32014	6.5957e-15	0.0113949	Infinity	84.6842	0.0149298	0.311911
IDUA	ENSG00000127415	0.290463	0.426046	85.3229	Infinity	NaN	Infinity	1.28571	1	1	12	Infinity	0.269004	2.06872e-13	Infinity	0.554737	Infinity	7.65567e-114	0.393586	6.45537e-06	0.563716	NaN	91.5789	0.0152779	0.315362
SERPINB2	ENSG00000197632	NaN	0.481508	839.047	4	NaN	Infinity	1.59	NaN	1	6.66667	Infinity	0.14804	1.35722e-18	4	0.665137	Infinity	2.02232e-81	0.572926	0.000105567	0.0478253	Infinity	89.6667	0.0166649	0.328674
IFT122	ENSG00000163913	0.520445	0.47527	0.0067082	Infinity	NaN	Infinity	1.5	NaN	1	3	Infinity	0.164457	9.94355e-16	Infinity	0.711157	2	5.67744e-18	0.371843	0.0285146	0.0156718	NaN	90.2222	0.0169259	0.331105
TEX2	ENSG00000136478	0.533148	0.47527	96.1249	Infinity	NaN	Infinity	Infinity	NaN	1	Infinity	Infinity	0.116625	1.63919e-15	Infinity	0.488374	Infinity	5.67744e-18	0.495872	3.56199e-11	0.0111172	0.0358811	96.3684	0.0178784	0.339796
PCDH9	ENSG00000184226	0.372553	0.483007	Infinity	Infinity	NaN	Infinity	1	NaN	1	15.5	Infinity	0.2792	9.39213e-08	Infinity	0.824791	Infinity	1.22729e-49	0.435869	0.0285146	0.0169268	0.0451551	104.474	0.019549	0.354398
NIT2	ENSG00000114021	0.535263	0.484755	830.662	Infinity	NaN	Infinity	3.45455	NaN	1	2	Infinity	0.185385	1.82689e-18	Infinity	0.506284	Infinity	2.25513e-76	0.657193	NaN	0.0349943	NaN	104.059	0.0198809	0.357209
	ENSG00000155636	0.383451	0.531458	Infinity	Infinity	NaN	Infinity	1.32704	NaN	1	Infinity	Infinity	0.134396	3.48222e-08	Infinity	0.288852	Infinity	9.78867e-160	0.357497	7.57224e-14	0.0490987	NaN	94.7778	0.0206309	0.363456
PON2	ENSG00000105854	0.268557	0.346151	591.241	Infinity	NaN	Infinity	1.53846	1	1	Infinity	Infinity	0.130309	4.47103e-12	Infinity	0.473127	Infinity	3.44254e-22	0.36097	3.82732e-05	0.0125386	Infinity	89.2	0.021501	0.370533
UNC45B	ENSG00000141161	0.315746	0.531458	725.804	Infinity	NaN	Infinity	Infinity	NaN	1	Infinity	Infinity	0.0966356	0.0417211	Infinity	0.656744	Infinity	3.23475e-118	0.420696	2.42799e-05	0.0146676	0.0519767	100.947	0.0228358	0.381056
RAB6IP1	ENSG00000184014	0.568919	0.560699	237.539	Infinity	NaN	Infinity	4	NaN	1	Infinity	Infinity	0.124496	4.22391e-18	Infinity	0.417697	Infinity	6.25903e-24	0.389224	0.0285146	0.354253	0.0393184	103.895	0.023862	0.388889
NFKBIL2	ENSG00000160949	0.530163	0.426046	2.64953	Infinity	NaN	Infinity	1.11111	NaN	1	Infinity	Infinity	0.159318	7.57934e-08	Infinity	0.395052	Infinity	6.25903e-24	0.398735	0.128418	0.2964	Infinity	99.4211	0.0251528	0.398446
ZSCAN18	ENSG00000121413	0.609494	0.698044	2.82843e-05	Infinity	NaN	Infinity	Infinity	NaN	1	Infinity	Infinity	0.277109	2.82622e-18	Infinity	0.633542	2	1.00502e-287	0.604543	2.67559e-31	0.392842	NaN	102.944	0.0282613	0.420245
FBXW12	ENSG00000164049	0.554554	0.534694	1.69115	Infinity	NaN	Infinity	1.33333	NaN	1	Infinity	Infinity	0.229635	NaN	Infinity	0.624304	Infinity	7.57977e-55	0.378872	0.0285146	0.403915	Infinity	107.278	0.0284439	0.421477
TECTB	ENSG00000119913	0.34896	0.481758	942.868	Infinity	NaN	Infinity	Infinity	NaN	1	Infinity	Infinity	0.0920301	NaN	Infinity	0.680724	Infinity	2.0103e-30	NaN	1	0.0146	Infinity	108.647	0.0295822	0.429038
GNB5	ENSG00000069966	0.457268	0.392694	4.58258e-18	18	NaN	Infinity	1.42857	NaN	1	Infinity	6	0.291384	4.17073e-17	Infinity	0.699348	Infinity	5.95719e-40	0.471113	1.60735e-05	0.59385	NaN	95.3333	0.0301813	0.432941
USH1C	ENSG00000006611	0.284077	0.47527	300.42	Infinity	NaN	Infinity	1.96552	NaN	0.76612	Infinity	Infinity	0.135174	2.0347e-05	Infinity	0.655598	Infinity	9.62506e-42	0.237139	3.29189e-08	0.537775	0.198576	96.2105	0.0315087	0.441409
RFESD	ENSG00000175449	0.476437	0.61633	Infinity	Infinity	NaN	Infinity	Infinity	NaN	1	Infinity	Infinity	0.11493	6.54494e-10	Infinity	0.503676	Infinity	2.12438e-29	0.193564	NaN	0.0217698	NaN	111.176	0.0315838	0.44188
CLSTN3	ENSG00000139182	0.629127	0.346151	203.568	Infinity	NaN	Infinity	2	NaN	1	12.6667	Infinity	0.417395	8.23176e-12	Infinity	0.763717	Infinity	1.22729e-49	0.205066	0.0285146	0.0120652	0.0490391	99.3684	0.0319312	0.444054
KRT83	ENSG00000170523	0.497306	0.481508	138.04	Infinity	NaN	Infinity	1.14286	1	1	Infinity	Infinity	0.365107	1.04033e-06	Infinity	NaN	Infinity	3.29759e-107	0.44114	6.45537e-06	0.39653	Infinity	101.474	0.0331378	0.45148
MAST4	ENSG00000069020	0.308174	0.606351	8.3666e-10	Infinity	NaN	Infinity	Infinity	NaN	0.323071	Infinity	Infinity	0.135065	8.54584e-18	Infinity	0.523391	Infinity	2.02445e-75	0.620007	0.000150559	NaN	NaN	99.6471	0.033623	0.454415
	ENSG00000159753	0.487653	0.61633	526.804	Infinity	NaN	Infinity	Infinity	NaN	0.76612	Infinity	Infinity	0.201697	1.58195e-13	Infinity	0.249225	Infinity	6.25903e-24	0.387648	NaN	0.358106	0.0358127	107.389	0.0359785	0.468264
DYM	ENSG00000141627	0.301727	0.551566	347.189	Infinity	NaN	Infinity	1.68571	NaN	NaN	Infinity	Infinity	0.150227	1.27188e-17	Infinity	0.2279	Infinity	5.67744e-18	0.575458	6.45537e-06	0.0147194	NaN	99.2941	0.036149	0.469242
FAM29A	ENSG00000147874	0.522121	0.565619	9.94987	Infinity	NaN	Infinity	Infinity	NaN	NaN	Infinity	Infinity	0.128706	NaN	Infinity	0.241729	Infinity	NaN	NaN	3.56199e-11	0.330808	NaN	104.786	0.0362528	0.469836
	ENSG00000087087	0.325938	0.47527	107.438	6	NaN	Infinity	2	NaN	0.76612	2.76923	Infinity	0.502099	1.25902e-18	Infinity	0.113347	Infinity	4.24147e-15	0.76775	3.56199e-11	0.605744	NaN	92.8889	0.0391431	0.485911
MYPN	ENSG00000138347	0.680299	0.5	283.125	Infinity	NaN	Infinity	1.57143	NaN	0.76612	Infinity	Infinity	0.153987	3.24899e-11	Infinity	0.7844	Infinity	3.53426e-93	0.205066	4.02704e-20	0.362086	Infinity	97.5263	0.0421055	0.501532
FAT3	ENSG00000165323	0.258335	0.612302	4.24264e-21	Infinity	NaN	Infinity	48.6667	NaN	0.76612	Infinity	Infinity	0.423493	0.0184892	Infinity	NaN	Infinity	1.14015e-40	NaN	0.0285146	0.0108163	NaN	106.062	0.04243	0.503195
RNF213	ENSG00000173821	0.526214	0.492501	524.404	Infinity	NaN	Infinity	Infinity	NaN	1	Infinity	Infinity	0.318429	1.99713e-19	Infinity	NaN	Infinity	6.25903e-24	0.250878	3.82732e-05	0.32088	NaN	113.706	0.0439703	0.51096
ZUBR1	ENSG00000127481	0.42913	0.458099	41.1218	Infinity	NaN	Infinity	Infinity	NaN	0.76612	Infinity	Infinity	0.282572	NaN	Infinity	0.154076	Infinity	3.73463e-94	NaN	6.63713e-20	0.570359	NaN	97.4375	0.0457138	0.519512
MYH2	ENSG00000125414	0.325133	0.557741	25.3969	Infinity	NaN	Infinity	1.16667	NaN	1	11.25	Infinity	0.162819	1.12423e-08	Infinity	0.819183	Infinity	2.0682e-78	0.734804	3.19668e-05	0.012845	0.187566	96.8947	0.0482553	0.531549
KLRC1	ENSG00000134545	0.447184	0.639455	Infinity	2.5	NaN	Infinity	1.23158	0.0656468	1	Infinity	Infinity	0.277133	7.36448e-08	2.5	0.688132	Infinity	2.20045e-39	0.428044	3.82732e-05	0.241017	NaN	102.316	0.0486677	0.533457
YTHDF2	ENSG00000198492	NaN	0.484755	268.328	Infinity	NaN	Infinity	Infinity	NaN	1	Infinity	Infinity	0.133994	9.86728e-19	Infinity	0.210205	Infinity	1.98884e-06	NaN	3.56199e-11	0.184367	0.0593364	100.765	0.0508068	0.543158
SLC35C2	ENSG00000080189	0.428761	0.426046	Infinity	Infinity	NaN	Infinity	1.5	NaN	1	Infinity	Infinity	0.123732	6.19147e-19	Infinity	0.511613	Infinity	2.71965e-22	0.596812	3.56199e-11	0.0597213	NaN	100	0.0518268	0.547672
TP53I13	ENSG00000167543	0.683356	0.426046	323.246	Infinity	NaN	Infinity	Infinity	NaN	NaN	Infinity	Infinity	0.167316	1.00767e-15	Infinity	0.56499	Infinity	NaN	0.299599	NaN	0.180248	NaN	108.133	0.0518327	0.547698
PHF14	ENSG00000106443	0.637013	0.47527	8.48528e-33	Infinity	NaN	Infinity	Infinity	NaN	1	Infinity	Infinity	0.132214	1.1448e-16	Infinity	0.265965	Infinity	6.25903e-24	0.403332	2.0359e-08	0.596659	Infinity	103	0.0537385	0.555949
RPL9	ENSG00000169653	0.593698	0.419214	Infinity	6	NaN	3	2.07895	1	1	1.43223	6	0.679226	8.75961e-16	Infinity	NaN	Infinity	5.28028e-104	0.624441	1	NaN	NaN	93.1176	0.0553763	0.562856
C10orf118	ENSG00000165813	0.53821	0.47527	3.44674	Infinity	NaN	Infinity	Infinity	NaN	NaN	Infinity	Infinity	0.176755	NaN	Infinity	NaN	Infinity	5.56612e-91	NaN	3.82732e-05	0.493334	NaN	112.357	0.0566329	0.568046
NDUFA4L2	ENSG00000185633	0.605807	0.533948	230.217	2.8	NaN	Infinity	Infinity	1	NaN	Infinity	Infinity	0.287251	1.94909e-12	Infinity	0.74027	Infinity	NaN	NaN	NaN	0.506994	0.0347686	108.812	0.0568773	0.569045
ZNF230	ENSG00000159882	0.71731	0.910845	3.16228e-16	Infinity	NaN	Infinity	Infinity	NaN	1	Infinity	2	0.480299	9.72088e-15	Infinity	NaN	Infinity	2.44779e-272	NaN	2.41562e-28	0.509507	NaN	109.125	0.0569948	0.569524
KRT76	ENSG00000185069	0.312495	0.409992	Infinity	Infinity	NaN	Infinity	2.5	NaN	1	16	Infinity	0.287482	NaN	Infinity	0.702229	Infinity	2.09192e-62	0.583002	3.27648e-08	0.177974	Infinity	107.111	0.0728631	0.62767
B3GALNT1	ENSG00000169255	0.303266	0.346151	129.861	Infinity	NaN	Infinity	Infinity	1	1	Infinity	Infinity	0.146927	5.67099e-09	Infinity	0.626493	Infinity	1.77202e-80	0.535758	1	0.359407	Infinity	101	0.0777001	0.64318
CNOT10	ENSG00000182973	0.568782	0.551566	Infinity	Infinity	NaN	Infinity	Infinity	NaN	1	Infinity	Infinity	0.144921	3.78295e-19	Infinity	0.10998	Infinity	7.25709e-15	0.555971	NaN	0.013978	NaN	109.294	0.0875976	0.672289
AGER	ENSG00000204305	NaN	NaN	48.1664	Infinity	NaN	Infinity	Infinity	NaN	1	5	Infinity	0.161467	NaN	Infinity	0.795972	Infinity	1.79505e-48	NaN	3.29189e-08	NaN	0.140442	105.071	0.0897021	0.678067
CLDN16	ENSG00000113946	0.318834	0.565619	Infinity	Infinity	NaN	Infinity	1.84375	0.0585334	1	2.5	Infinity	0.172115	6.71526e-05	Infinity	0.849574	Infinity	5.39066e-65	0.306309	6.45537e-06	0.010182	Infinity	97.5	0.0934668	0.688074
DNAH2	ENSG00000183914	0.377231	0.447198	833.067	Infinity	NaN	Infinity	15.25	NaN	1	Infinity	Infinity	0.208929	8.78716e-14	Infinity	0.792031	Infinity	2.00476e-82	NaN	0.71603	0.545696	0.0418917	112.833	0.096215	0.695126
GPR56	ENSG00000205336	NaN	NaN	860.233	Infinity	NaN	Infinity	Infinity	NaN	1	7.16667	Infinity	0.142317	NaN	Infinity	0.793953	Infinity	1.4801e-104	NaN	6.45537e-06	0.05186	NaN	109.857	0.0972062	0.697619
MEMO1	ENSG00000162959	0.63765	0.484755	326.394	Infinity	NaN	Infinity	Infinity	NaN	1	2	Infinity	0.722097	2.66879e-20	Infinity	0.43545	Infinity	NaN	0.751998	NaN	0.0140852	0.0672362	103.412	0.0983398	0.700438
PGLYRP3	ENSG00000159527	0.493734	0.346151	22.72	Infinity	NaN	Infinity	1.5	NaN	1	Infinity	Infinity	0.389006	NaN	Infinity	0.757	Infinity	1.40782e-87	0.620809	0.000105567	0.568726	NaN	111.647	0.0997078	0.703795
ANKRD26	ENSG00000107890	0.432291	0.49975	7.34847e-08	Infinity	NaN	Infinity	Infinity	NaN	1	Infinity	Infinity	0.333665	4.61497e-05	Infinity	0.358879	Infinity	NaN	NaN	1.92504e-10	0.368445	NaN	113.688	0.104781	0.715833
MYO7B	ENSG00000169994	0.413048	0.481508	294.958	Infinity	NaN	Infinity	6.66667	NaN	0.468964	Infinity	Infinity	0.265953	0.0084805	Infinity	0.694401	Infinity	1.34758e-60	0.608685	NaN	0.177751	NaN	112.118	0.108885	0.725123
TBC1D8B	ENSG00000133138	0.673075	0.392456	Infinity	Infinity	NaN	Infinity	Infinity	NaN	1	Infinity	Infinity	0.352577	4.85979e-15	Infinity	NaN	Infinity	3.91261e-81	0.313892	NaN	0.328536	NaN	117.688	0.115237	0.738766
BAHCC1	ENSG00000171282	0.429805	0.642906	14.5877	Infinity	NaN	Infinity	Infinity	NaN	0.76612	Infinity	Infinity	0.387258	6.57779e-14	Infinity	0.521687	Infinity	NaN	0.339213	NaN	0.492298	NaN	111.875	0.116609	0.741603
	ENSG00000137628	0.415906	0.668409	257.721	Infinity	NaN	Infinity	Infinity	NaN	1	1.5	Infinity	0.183794	2.785e-19	Infinity	0.187993	Infinity	9.30199e-20	0.57907	1	0.395291	Infinity	105.895	0.146594	0.795195
PCNXL3	ENSG00000197136	NaN	0.481508	642.651	Infinity	NaN	Infinity	Infinity	NaN	0.76612	Infinity	Infinity	0.410014	2.16387e-17	Infinity	0.409046	Infinity	5.67744e-18	0.514885	NaN	NaN	NaN	115.2	0.149443	0.799564
CLPP	ENSG00000125656	0.407761	0.417997	833.067	Infinity	NaN	Infinity	2.21951	NaN	1	9.625	4	0.631919	8.27113e-16	Infinity	0.390033	Infinity	7.35796e-103	0.813086	0.000105567	0.492946	NaN	105.667	0.15061	0.801321
	ENSG00000134020	0.676225	0.586375	225.342	2	NaN	Infinity	2	NaN	1	Infinity	Infinity	0.24211	1.17904e-09	Infinity	0.701249	Infinity	NaN	0.533697	1	0.405058	NaN	119.294	0.151233	0.802252
CTRC	ENSG00000162438	0.412877	0.346151	264.068	Infinity	NaN	Infinity	Infinity	NaN	1	Infinity	Infinity	0.119864	NaN	Infinity	0.807108	Infinity	6.71486e-44	NaN	1	0.0768105	Infinity	106.176	0.155896	0.80906
SLC6A5	ENSG00000165970	0.359643	0.481508	Infinity	Infinity	NaN	Infinity	1.83333	NaN	1	12.5	Infinity	0.161812	0.0162156	Infinity	0.697069	Infinity	4.52799e-37	0.298593	1	0.0254926	0.0510427	103.947	0.162291	0.817958
KNDC1	ENSG00000171798	0.716472	0.548596	312.202	Infinity	NaN	Infinity	Infinity	NaN	0.76612	Infinity	Infinity	0.207953	5.91982e-06	Infinity	0.79753	Infinity	3.15697e-74	0.205066	NaN	0.595574	NaN	118.882	0.169613	0.827564
KIAA1407	ENSG00000163617	0.552843	0.668409	103.073	Infinity	NaN	Infinity	Infinity	NaN	NaN	Infinity	Infinity	0.214535	1.25257e-10	Infinity	0.774482	Infinity	NaN	0.320247	NaN	0.0658843	NaN	118.6	0.170332	0.828475
	ENSG00000139597	0.622702	0.61633	36.0832	Infinity	NaN	Infinity	Infinity	NaN	1	Infinity	Infinity	0.198797	2.35959e-15	Infinity	0.171775	Infinity	NaN	NaN	NaN	0.609637	0.0698537	114.188	0.174145	0.833217
TTC28	ENSG00000100154	0.47027	0.606351	211.471	Infinity	NaN	Infinity	Infinity	NaN	1	Infinity	Infinity	0.294828	5.59252e-09	Infinity	NaN	Infinity	7.25709e-15	0.392331	0.0285146	0.524984	NaN	126.765	0.187944	0.849174
DUOX2	ENSG00000140279	0.304669	0.590008	423.084	Infinity	NaN	Infinity	1.21739	NaN	1	Infinity	Infinity	0.122419	6.469e-09	Infinity	NaN	Infinity	3.42194e-70	0.830097	3.03866e-06	0.603448	NaN	111.059	0.189003	0.850325
	ENSG00000112787	0.500147	0.642906	87.7268	Infinity	NaN	Infinity	Infinity	NaN	0.76612	Infinity	Infinity	0.175393	1.97824e-17	Infinity	0.819379	Infinity	NaN	0.496707	NaN	0.384503	NaN	113.438	0.190972	0.852439
ASB15	ENSG00000146809	0.725725	0.533948	2.52982e-09	Infinity	NaN	Infinity	2	NaN	1	Infinity	Infinity	0.281621	NaN	Infinity	0.793521	Infinity	1.57234e-11	0.205066	0.128418	0.326235	NaN	116.059	0.205362	0.866911
SLC22A1	ENSG00000175003	0.507256	0.481508	672.309	Infinity	NaN	Infinity	Infinity	NaN	1	37.6667	Infinity	0.215965	2.57675e-07	Infinity	0.829945	Infinity	1.07191e-43	NaN	NaN	0.0211845	Infinity	116.235	0.20986	0.871103
C14orf8	ENSG00000179636	0.582591	0.589282	Infinity	Infinity	NaN	Infinity	Infinity	NaN	1	Infinity	Infinity	0.299112	4.99104e-05	Infinity	NaN	Infinity	NaN	0.437873	NaN	0.0222664	0.0541484	123.188	0.224242	0.883556
NIPSNAP3A	ENSG00000136783	0.649354	0.478014	Infinity	3.5	NaN	Infinity	4	NaN	1	Infinity	3.5	0.208603	2.55101e-18	Infinity	0.881436	Infinity	NaN	0.36264	1	0.0174525	NaN	105.118	0.229945	0.888121
PYHIN1	ENSG00000163564	0.67238	0.589766	715.542	Infinity	NaN	Infinity	Infinity	NaN	1	Infinity	Infinity	0.480299	5.06952e-14	Infinity	NaN	Infinity	NaN	NaN	NaN	0.509507	NaN	135.929	0.232038	0.889746
LENG8	ENSG00000167615	0.530441	0.616567	723.725	Infinity	NaN	Infinity	Infinity	NaN	1	Infinity	Infinity	0.218414	9.16714e-18	Infinity	0.735594	Infinity	6.25903e-24	0.622221	1	0.300102	NaN	127.944	0.235076	0.89206
C7orf43	ENSG00000146826	0.532888	0.583705	Infinity	Infinity	NaN	Infinity	Infinity	NaN	1	Infinity	Infinity	0.30745	1.71033e-10	Infinity	0.240097	Infinity	1.8301e-06	0.349842	3.56199e-11	0.184472	0.150967	117.421	0.239633	0.895431
ANKRD24	ENSG00000089847	0.298565	0.683953	3.4641e-09	Infinity	NaN	Infinity	28.6	NaN	1	Infinity	Infinity	0.180825	0.000684769	Infinity	0.70749	Infinity	6.25903e-24	0.467906	0.128418	0.36812	NaN	117.167	0.242497	0.897491
	ENSG00000211976	NaN	NaN	Infinity	Infinity	NaN	Infinity	Infinity	NaN	1	Infinity	Infinity	NaN	NaN	Infinity	0.657544	Infinity	NaN	NaN	NaN	NaN	NaN	130.8	0.242141	0.897497
	ENSG00000211752	NaN	NaN	Infinity	Infinity	NaN	Infinity	Infinity	NaN	1	Infinity	Infinity	NaN	NaN	Infinity	NaN	Infinity	NaN	NaN	NaN	NaN	NaN	132.778	0.271167	0.902056
WDR27	ENSG00000184465	0.722781	0.716263	0.103923	Infinity	NaN	Infinity	Infinity	NaN	1	Infinity	Infinity	0.173716	2.32797e-08	Infinity	0.658454	Infinity	NaN	0.386498	0.0285146	0.395604	NaN	122.412	0.275572	0.91833
	ENSG00000213920	NaN	NaN	Infinity	Infinity	NaN	Infinity	Infinity	NaN	NaN	Infinity	Infinity	NaN	NaN	Infinity	NaN	Infinity	NaN	NaN	NaN	NaN	NaN	135.375	0.329556	0.918816
	ENSG00000214021	NaN	NaN	Infinity	Infinity	NaN	Infinity	Infinity	NaN	NaN	Infinity	Infinity	NaN	NaN	Infinity	NaN	Infinity	NaN	NaN	NaN	NaN	NaN	135.375	0.329556	0.918816
	ENSG00000221996	NaN	NaN	Infinity	Infinity	NaN	Infinity	Infinity	NaN	NaN	Infinity	Infinity	NaN	NaN	Infinity	NaN	Infinity	NaN	NaN	NaN	NaN	NaN	135.375	0.329556	0.918816
	ENSG00000222028	NaN	NaN	Infinity	Infinity	NaN	Infinity	Infinity	NaN	NaN	Infinity	Infinity	NaN	NaN	Infinity	NaN	Infinity	NaN	NaN	NaN	NaN	NaN	135.375	0.329556	0.918816
	ENSG00000232584	NaN	NaN	Infinity	Infinity	NaN	Infinity	Infinity	NaN	NaN	Infinity	Infinity	NaN	NaN	Infinity	NaN	Infinity	NaN	NaN	NaN	NaN	NaN	135.375	0.329556	0.918816
	ENSG00000242498	NaN	NaN	Infinity	Infinity	NaN	Infinity	Infinity	NaN	NaN	Infinity	Infinity	NaN	NaN	Infinity	NaN	Infinity	NaN	NaN	NaN	NaN	NaN	135.375	0.329556	0.918816
IGSF22	ENSG00000179057	0.585689	0.673707	Infinity	Infinity	NaN	Infinity	Infinity	NaN	1	Infinity	Infinity	0.365779	4.59551e-06	Infinity	NaN	Infinity	NaN	0.523688	0.0285146	0.448391	NaN	137.812	0.286027	0.923926
GPR111	ENSG00000164393	0.800104	0.555767	48	Infinity	NaN	Infinity	46.4286	NaN	1	Infinity	Infinity	0.120696	NaN	Infinity	NaN	Infinity	2.3529e-31	0.488915	1	0.178764	Infinity	112.941	0.304313	0.932748
	ENSG00000188735	NaN	0.47527	840.238	Infinity	NaN	Infinity	Infinity	NaN	1	Infinity	Infinity	0.501431	1.46291e-14	Infinity	0.754412	Infinity	NaN	0.682534	NaN	NaN	0.0602163	123.533	0.324002	0.94104
MUC16	ENSG00000181143	NaN	0.795434	0.433013	Infinity	NaN	Infinity	1.53846	NaN	1	Infinity	Infinity	0.480299	5.57937e-08	Infinity	NaN	Infinity	1.22729e-49	0.713063	2.19244e-07	0.362174	NaN	122.438	0.393665	0.962693
USP9Y	ENSG00000114374	0.300201	0.688904	393.7	2	NaN	Infinity	2	NaN	1	9.5	Infinity	0.711056	2.39127e-08	Infinity	0.794781	Infinity	4.79483e-59	0.739288	3.82732e-05	0.62741	NaN	118.556	0.414932	0.967491
TNRC18	ENSG00000205928	NaN	NaN	254.953	Infinity	NaN	Infinity	Infinity	NaN	0.76612	Infinity	Infinity	0.480299	1.76382e-08	Infinity	NaN	Infinity	1.30917e-26	NaN	NaN	0.62741	NaN	127.923	0.44696	0.973538
YPEL2	ENSG00000175155	0.774052	0.669074	Infinity	Infinity	NaN	Infinity	Infinity	NaN	1	Infinity	Infinity	0.760207	9.5141e-13	Infinity	0.716987	Infinity	7.34501e-72	0.655154	3.85622e-11	0.490803	0.033882	129.211	0.461935	0.975952
FAM111B	ENSG00000189057	NaN	0.848772	903.327	Infinity	NaN	Infinity	Infinity	NaN	NaN	Infinity	Infinity	0.380985	1.00568e-06	Infinity	NaN	Infinity	NaN	0.604543	3.82732e-05	0.438493	NaN	139.857	0.471813	0.977418
SSPO	ENSG00000106479	0.75025	0.743263	226.892	Infinity	NaN	Infinity	Infinity	NaN	1	Infinity	Infinity	0.284225	0.000532711	Infinity	NaN	Infinity	6.25903e-24	0.290864	0.0285146	0.181549	NaN	127.706	0.481233	0.97873
CPAMD8	ENSG00000160111	0.600567	0.484505	180.748	Infinity	NaN	Infinity	3	NaN	1	Infinity	Infinity	0.534553	2.24109e-06	Infinity	NaN	Infinity	1.8301e-06	0.394197	NaN	0.609637	NaN	126.938	0.492591	0.980208
TTC24	ENSG00000187862	NaN	0.619871	0.226274	Infinity	NaN	Infinity	Infinity	NaN	1	Infinity	Infinity	0.235686	0.312369	Infinity	NaN	Infinity	7.25709e-15	0.443104	0.0285146	0.361469	NaN	127	0.528199	0.98419
TAAR2	ENSG00000146378	0.706166	0.71606	658.787	Infinity	NaN	Infinity	5	1	1	Infinity	Infinity	0.301296	0.0864727	Infinity	NaN	Infinity	2.3529e-31	0.493577	3.82732e-05	0.536529	Infinity	125.474	0.559862	0.987037
ATAD3A|ATAD3C	ENSG00000197785	NaN	0.846836	Infinity	Infinity	NaN	Infinity	Infinity	NaN	1	2.15385	6	0.728873	2.63859e-08	Infinity	0.205933	Infinity	7.25709e-15	0.739288	0.000315286	0.599692	NaN	127.353	0.646726	0.992441
	ENSG00000164142	0.783545	0.583705	Infinity	Infinity	NaN	Infinity	Infinity	NaN	NaN	Infinity	Infinity	0.508113	0.00143967	Infinity	0.795304	Infinity	NaN	NaN	NaN	NaN	NaN	146.231	0.800253	0.997043
