# Supplementary material for: Comprehensive Analysis of Transcriptome Variation Uncovers Known and Novel Driver Events in T-Cell Acute Lymphoblastic Leukemia
Source: PLoS Genet. 2013 Dec 19;9(12):e1003997. doi: 10.1371/journal.pgen.1003997 (PMC3868543; doi:10.1371/journal.pgen.1003997)
Supplement: Table S8 — ATEs identified in known T-ALL drivers. (XLSX) [file pgen.1003997.s018.xlsx]

## Sheet: Sheet1
Table S8. ATEs identified in known T-ALL drivers
Cufflinks_TestID	Cufflinks_GeneID	GeneName	Locus	Sample1	Sample2	Test_Status	FPKMx	FPKMy	log2(FPKMy/FPKMx)	Test_stat	P_val	q_val	Test source
P32398	XLOC_022341	SUZ12	chr17:30264036-30328064	R3	Thymus	OK	0	439979	inf	NA	5.00E-050	0.00994538	cds_exp.diff
P63312	XLOC_046714	MYB	chr6:135502452-135540311	TUG8	Thymus	OK	0	137848	inf	NA	0.00005	0.0413568	cds_exp.diff
P76051	XLOC_058120	RPL10	chrX:153618314-153650065	TUG2	Thymus	OK	0.245318	0	-inf	NA	0.0001	0.025637	cds_exp.diff
XLOC_003311	XLOC_003311	TAL1	chr1:47681922-47697892	TLE92	Thymus	OK	577172	0.390812	-720638	-224311	0.0003	0.0454118	gene_exp.diff
XLOC_014631	XLOC_014631	FLT3	chr13:28577410-28674729	TLE91	Thymus	OK	282925	202236	-712824	-524175	0.00005	0.0109118	gene_exp.diff
XLOC_016527	XLOC_016527	NKX2-1,SFTA3	chr14:36942411-36992221	R5	Thymus	OK	0	0.715826	inf	-524175	0.00005	0.00573353	gene_exp.diff
XLOC_016528	XLOC_016528	NKX2-1,SFTA3	chr14:36942411-36992221	TLE90	Thymus	OK	138368	0.803834	-74274	-521268	0.00005	0.0155353	gene_exp.diff
XLOC_016579	XLOC_016579	NKX2-1,SFTA3	chr14:36942411-36992221	TLE85	Thymus	OK	100.34	0.847136	-688808	-479393	0.00005	0.0151664	gene_exp.diff
XLOC_016624	XLOC_016624	NKX2-1,SFTA3	chr14:36942411-36992221	R6	Thymus	OK	0	0.777489	inf	NA	0.00005	0.00444771	gene_exp.diff
XLOC_016649	XLOC_016649	NKX2-1,SFTA3	chr14:36942411-36992221	R4	Thymus	OK	0	0.651055	inf	NA	0.00005	0.00691144	gene_exp.diff
XLOC_016779	XLOC_016779	NKX2-1,SFTA3	chr14:36942411-36992221	TUG6	Thymus	OK	0	0.754103	inf	NA	0.0001	0.0103673	gene_exp.diff
XLOC_016786	XLOC_016786	NKX2-1,SFTA3	chr14:36942411-36992221	R1	Thymus	OK	0	0.814263	inf	NA	0.00005	0.0114146	gene_exp.diff
XLOC_016842	XLOC_016842	NKX2-1,SFTA3	chr14:36942411-36992221	TUG5	Thymus	OK	0	0.754974	inf	NA	0.00005	0.00669218	gene_exp.diff
XLOC_016945	XLOC_016945	NKX2-1,SFTA3	chr14:36942411-36992221	TUG8	Thymus	OK	0	0.72586	inf	NA	0.00005	0.0132969	gene_exp.diff
XLOC_017008	XLOC_017008	NKX2-1,SFTA3	chr14:36942411-36992221	TUG7	Thymus	OK	0	0.835087	inf	NA	0.00015	0.0175297	gene_exp.diff
XLOC_017008	XLOC_017008	BCL11B	chr14:99635185-99737861	R3	Thymus	OK	0.286987	205988	616543	436996	0.00185	0.0375529	gene_exp.diff
XLOC_017080	XLOC_017080	BCL11B	chr14:99635185-99737861	TLE89	Thymus	OK	0.815174	581135	615562	481997	0.0002	0.0349239	gene_exp.diff
XLOC_024606	XLOC_024606	NKX2-1,SFTA3	chr14:36942411-36992221	TUG4	Thymus	OK	0	0.855147	inf	NA	0.00025	0.0367317	gene_exp.diff
XLOC_025481	XLOC_025481	NKX2-1,SFTA3	chr14:36942411-36992221	TUG1	Thymus	OK	197343	0.785448	-797297	-389334	0.00005	0.0118491	gene_exp.diff
XLOC_041577	XLOC_041577	IL7R	chr5:35852796-35879705	R3	Thymus	OK	0.971655	255157	47148	311715	0.00175	0.0360998	gene_exp.diff
TCONS_00002479	XLOC_000516	LCK	chr1:32716839-32751766	R4	Thymus	OK	191491	0	-inf	NA	0.00005	0.0496942	isoform_exp.diff
TCONS_00002492	XLOC_000513	LCK	chr1:32716839-32751766	TLE93	Thymus	OK	197045	0	-inf	NA	0.00005	0.0341198	isoform_exp.diff
TCONS_00002498	XLOC_000517	LCK	chr1:32716839-32751766	R5	Thymus	OK	844094	0	-inf	NA	0.00005	0.0439184	isoform_exp.diff
TCONS_00105582	XLOC_022341	SUZ12	chr17:30264036-30328064	R3	Thymus	OK	0	439979	inf	NA	0.00005	0.0185729	isoform_exp.diff
TCONS_00106196	XLOC_022390	SUZ12	chr17:30264036-30328064	R5	Thymus	OK	276409	0	-inf	NA	0.00005	0.0439184	isoform_exp.diff
TCONS_00155443	XLOC_034160	RUNX1	chr21:36160097-37357047	R5	Thymus	OK	0	135643	inf	NA	0.00005	0.0439184	isoform_exp.diff
TCONS_00156054	XLOC_034258	RUNX1	chr21:36160097-37357047	TLE93	Thymus	OK	0	127977	inf	NA	0.00005	0.0341198	isoform_exp.diff
TCONS_00172722	XLOC_038180	SETD2	chr3:47057918-47205457	TUG5	Thymus	OK	685273	0	-inf	NA	0.00005	0.0395056	isoform_exp.diff
TCONS_00173229	XLOC_038545	SETD2	chr3:47057918-47205457	TUG7	Thymus	OK	495803	0	-inf	NA	0.00005	0.0399164	isoform_exp.diff
TCONS_00248756	XLOC_056606	RPL10	chrX:153618314-153650065	TLE76	Thymus	OK	0.254194	0.0484117	-23925	-0.00794775	0.00005	0.0304595	isoform_exp.diff
TCONS_00249527	XLOC_056663	RPL10	chrX:153618314-153650065	TLE90	Thymus	OK	0.871304	0	-inf	NA	0.00005	0.0456243	isoform_exp.diff
TSS127928	XLOC_056606	RPL10	chrX:153618314-153650065	TLE76	Thymus	OK	0.254194	0.0484117	-23925	-0.00794548	0.00005	0.0225747	tss_group_exp.diff
TSS34367	XLOC_014631	FLT3	chr13:28577410-28674729	TLE91	Thymus	OK	282767	197891	-715876	-547029	0.00005	0.0249612	tss_group_exp.diff
