# Supplementary material for: Comprehensive Analysis of Transcriptome Variation Uncovers Known and Novel Driver Events in T-Cell Acute Lymphoblastic Leukemia
Source: PLoS Genet. 2013 Dec 19;9(12):e1003997. doi: 10.1371/journal.pgen.1003997 (PMC3868543; doi:10.1371/journal.pgen.1003997)
Supplement: Table S10 — Annotation of fusions with Pegasus. (XLSX) [file pgen.1003997.s020.xlsx]

## Sheet: Sheet1
Table S10. Annotation of fusions with Pegasus
		FrameShift	Inframe	Unannotated	Total
cell lines	ALLSIL	7	2	8	17
	CCRFCEM	3	0	2	5
	DND41	1	0	2	3
	HPBALL	7	2	10	19
	HSB2	4	0	6	10
	JURKAT	5	0	5	10
	KARPAS45	3	1	6	10
	KE37	1	1	4	6
	LOUCY	2	0	8	10
	MOLT14	7	0	8	15
	MOLT4	0	0	0	0
	P12ICHIKAWA	2	0	4	6
	PEER	1	0	3	4
	PF382	7	0	4	11
	RPMI8402	12	4	26	42
	SUPT1	9	4	11	24
	SUPT13	1	0	3	4
	TALL1	1	1	2	4
patient samples	R1	3	0	4	7
	R3	0	0	0	0
	R4	3	1	4	8
	R5	0	2	0	2
	R6	3	0	4	7
	R7	2	2	5	9
	R8	1	0	3	4
	R9	3	0	4	7
	R10	1	0	3	4
	RM2	1	0	3	4
	TLE76	4	0	5	9
	TLE77	2	1	1	4
	TLE79	2	1	1	4
	TLE80	3	0	8	11
	TLE81	1	0	4	5
	TLE85	0	0	3	3
	TLE86	1	0	4	5
	TLE87	3	0	2	5
	TLE89	6	0	6	12
	TLE90	3	1	9	13
	TLE91	3	0	4	7
	TLE92	4	2	4	10
	TLE93	0	0	3	3
	TUG1	0	0	3	3
	TUG2	0	0	1	1
	TUG3	2	1	5	8
	TUG4	0	1	2	3
	TUG5	1	0	5	6
	TUG6	1	0	5	6
	TUG7	0	0	5	5
	TUG8	0	0	0	0
	Thymus	1	1	2	4
