# Supplementary material for: Comprehensive Analysis of Transcriptome Variation Uncovers Known and Novel Driver Events in T-Cell Acute Lymphoblastic Leukemia
Source: PLoS Genet. 2013 Dec 19;9(12):e1003997. doi: 10.1371/journal.pgen.1003997 (PMC3868543; doi:10.1371/journal.pgen.1003997)
Supplement: Table S11 — Patient characteristics. (XLSX) [file pgen.1003997.s021.xlsx]

## Sheet: Sheet1
Table S11. Patient characteristics
Sample	Gender	Age (years)	WBC (x10^9/l)	ImmunePhenotype	Karyotype/FISH	Molecular Biology*	Clinical Status
TLE76	F	9	105	NA	NA	NEGATIVE	CR1
TLE77	F	9.66027	1.1	pre-T-ALL	46,XX,del(12)(p11)[3]/46,XX[17] [20]	NEGATIVE	dead secondary leukemia
TLE79	M	22	20	NA	46,XY [20]	NEGATIVE	dead for disease
TLE80	M	41	358	NA	NA	NEGATIVE	CR1
TLE81	M	39.5205	21	NA	46,XY [20]	NEGATIVE	dead after relapse
TLE85	M	9	208	NA	46,XY,add(5)(p13),del(6)(q21q2?5),add(7)(q?32),add(8)(q2?4),add(11)(q21),add(14)(q2?4)[6]/46,XY[4] [10]	NEGATIVE	dead
TLE86	M	20.9425	8.2	immature	52,XY,+?X,+8,+10,+11,+13,+19[11]/46,XY[9] [20]	NEGATIVE	dead after relapse
TLE87	M	23	4	c-T-ALL	FISH: ish 9q34(ABL1x3),22q11.2(BCRx4)[11]/9q34(ABL1x2),22q11.2(BCRx2)[17]	NEGATIVE	dead after relapse
TLE89	F	72	34	NA	40~44,X,-X,del(3)(q21),-5,add(6)(q2?3),add(7)(p1?),-8,-9,add(12)(p13),-13,-14,add(16)(p13),i(17)(q10),+i(17)(q10),add(21)(p11),+1~6mar[cp11]/46,XX[2] [13]	NEGATIVE	dead for disease
TLE 90	F	10	30.6	NA	NA	NEGATIVE	CR1
TLE91	NA	16	4	immature	NA	NEGATIVE	CR1
TLE92	M	23	448	NA	46,XY [14]	NEGATIVE	dead after relapse
TLE93	M	1.47671	92.8	NA	46,XY [20]	NEGATIVE	dead during the treatment
R1	M	36	77	c-T-ALL	NA	NEGATIVE	refractory
RM2	M	22	70	NA	46xy -6	NEGATIVE	relapse
R3	M	36	15	c-T-ALL	46,XY [20]	NEGATIVE	CR1
R4	F	24	62	NA	FISH: del(6q)	STIL-TAL1	relapse
R5	M	20	67	NA	NA	NEGATIVE	CR1
R6	M	41	NA	c-T-ALL	46xy, t(7;10)(p15;q22) [9] [20]/FISH:del p15/p16	NEGATIVE	relapse
R7	F	38	125	c-T-ALL	47xx, del(9)(p12), t(10;11)(q?;q?), der(11)t(10;11)[15] [20]/FISH: del p15/p16	PICALM-MLLT10	relapse
R8	F	39	35	mature	NA	NEGATIVE	CR1
R9	M	16	108	NA	FISH: del (6q)	STIL-TAL1	relapse
R10	M	26	88	c-T-ALL	t(X;10)(p12;p15)	NEGATIVE	CR1
TUG1	M	1	23.54	pre-T-ALL	46,XY,?der(14)t(14;?)(q32;?)[5]/46,XY[2]	NEGATIVE	CR1
TUG2	M	5	NA	NA	46,XY	NEGATIVE	NA
TUG3	M	13	114	immature	46,XY	NEGATIVE	relapse
TUG4	F	2	95.89	immature	46,XX,t(8;12)(q13.3;p13)[10]	ETV6-NCOA2	CR1
TUG5	M	16	10	c-T-ALL	47,XY,+mar[9]/47,XY,add(7)(q35),+mar[4]/46,XY[16]	NEGATIVE	relapse
TUG6	M	7	81	mature	46,XY	NEGATIVE	dead
TUG7	M	9	249	pre-T-ALL	46,XY	NEGATIVE	relapse
TUG8	M	67	220.77	mature	46,XY	NEGATIVE	dead
*Common pannel: STIL-TAL1, PICALM-MLLT10, BCR-ABL
